# Supplementary material for: Testis-specific serine/threonine kinase dTSSK2 regulates sperm motility and male fertility in Drosophila
Source: Commun Biol. 2025 May 8;8:710. doi: 10.1038/s42003-025-08163-z (PMC12059139; doi:10.1038/s42003-025-08163-z)
Supplement: Supplementary file 3 — Supplementary Data 1 [file 42003_2025_8163_MOESM3_ESM.xlsx]

## Sheet: Figure2b
Relative mRNA levels:
		Wild-type	dTSSK2-/-
		1.20658	0.327127
		1.08292	0.524102
		0.710507	0.392815

## Sheet: Figure2c
	Average progeny per male:
	Days	Wild-type										dTSSK2-/-										Rescue
	1	13	21	21	13	13	16	14	16	18		12	10	7	7	9	5	3	5	1		14	16	9	17	11	13	10	16	11
	2	20	28	22	25	26	23	27	25	27		13	15	11	9	7	7	6	4	0		16	23	18	22	16	14	23	20	15
	3	19	25	23	23	24	28	27	25	20		12	17	8	5	7	8	4	0	0		19	22	25	14	20	22	19	13	19
	4	26	21	24	18	22	24	20	21	17		6	3	6	2	13	6	1	0	0		13	20	15	21	16	11	18	20	17
	5	15	23	19	18	18	17	13	16	12		8	7	6	3	4	0	0	0	0		16	20	17	12	19	13	11	10	18
	6	15	17	14	18	12	9	12	14	11		9	8	11	5	3	0	0	0	0		11	17	16	20	16	13	20	11	14
	7	14	15	13	13	12	16	10	9	14		10	3	7	4	0	0	0	0	0		9	10	8	18	16	7	12	14	10
	8	9	12	10	8	6	12	7	11	9		5	7	4	3	2	0	0	0	0		7	13	14	6	7	15	9	14	5
	9	11	10	15	13	9	9	7	12	6		2	1	3	2	0	0	0	0	0		6	8	4	7	6	12	8	13	3
	10	7	9	12	6	5	7	4	6	4		2	1	1	0	0	0	0	0	0		4	5	3	9	11	14	3	5	9
	11	5	3	7	4	4	5	7	4	7		0	0	0	0	0	0	0	0	0		2	8	6	7	2	6	1	0	3
	12	5	2	4	3	2	6	8	3	4		0	0	0	0	0	0	0	0	0		3	7	5	10	6	7	5	0	0
	13	2	6	5	8	10	5	3	3	1		0	0	0	0	0	0	0	0	0		6	2	3	7	5	4	0	0	0
	14	3	2	5	7	7	4	1	0	0		0	0	0	0	0	0	0	0	0		7	2	5	3	4	0	0	0	0
	15	2	5	3	4	3	6	0	0	0		0	0	0	0	0	0	0	0	0		3	5	1	4	0	0	0	0	0

## Sheet: Figure2e
Beat Frequency (Hz):
		Wild-type	dTSSK2-/-
		20.26	5.32
		15.36	4.26
		14.85	3.21
		13.29	5.28
		8.25	10.22
		19.34	9.46
		18.67	7.34
		6.59	6.24
		7.88	2.35
		15.24	3.01
		21.36	4.37
		16.59	5.21
		18.74	3.08
		15.34	6.34
		16.2	7.68
		11.54	3.26
		19.52	8.34
		14.37	7.35
		16.08	3.28
		12.06	7.16
		14.35	6.08
		16.28	4.29
		16.34	8.37
		17.28	5.66
		15.29	3.48
		14.06	7.2
		13.28	8.16
		15.18	5.09
		11.37	6.43
		17.26	5.27
		14.08	11.28

## Sheet: Figure3b
		Average progeny per male:
		Days	Wild-type										P{dTSSK2K105M};dTSSK2-/-										P{dTSSK2T237A};dTSSK2-/-
		1	10	13	19	14	13	22	22	14	17		12	10	13	9	14	7	9	16	9		9	8	10	7	5	5	4	17	14
		2	16	18	17	24	12	16	12	17	14		13	9	15	8	14	10	14	6	9		8	5	7	11	12	6	17	3	11
		3	15	17	24	18	23	20	11	12	15		10	12	8	7	14	16	6	3	4		7	5	7	8	5	6	4	11	12
		4	19	20	17	13	24	10	10	12	12		8	6	12	9	12	8	6	0	0		7	6	13	3	2	6	6	12	6
		5	14	12	17	19	10	9	11	13	10		7	4	6	7	5	2	3	0	0		7	9	8	6	3	2	2	1	0
		6	16	10	9	14	7	13	9	5	9		6	10	7	4	7	3	8	0	0		10	8	4	2	6	0	0	0	0
		7	10	7	12	15	13	8	5	9	9		6	2	5	7	9	1	0	0	0		7	9	5	4	0	0	0	0	0
		8	5	7	12	6	11	4	9	3	5		7	5	2	3	0	0	0	0	0		3	5	6	8	0	0	0	0	0
		9	10	8	12	4	7	3	6	7	2		3	5	7	0	0	0	0	0	0		5	7	2	1	0	0	0	0	0
		10	5	9	11	4	8	3	5	3	0		4	2	0	0	0	0	0	0	0		2	1	6	0	0	0	0	0	0
		11	3	5	9	10	2	7	6	0	0		5	0	0	0	0	0	0	0	0		4	0	0	0	0	0	0	0	0
		12	4	3	7	6	4	3	7	0	0		1	0	0	0	0	0	0	0	0		1	0	0	0	0	0	0	0	0
		13	2	6	8	4	9	3	5	0	0		0	0	0	0	0	0	0	0	0		0	0	0	0	0	0	0	0	0
		14	2	3	1	4	5	2	0	0	0		0	0	0	0	0	0	0	0	0		0	0	0	0	0	0	0	0	0
		15	1	2	1	3	4	3	0	0	0		0	0	0	0	0	0	0	0	0		0	0	0	0	0	0	0	0	0

## Sheet: Figure3d
	Beat Frequency (Hz):
		Wild-type	P{dTSSK2K105M};dTSSK2-/-	P{dTSSK2T237A};dTSSK2-/-
		13.24	7.05	8.87
		20.19	6.37	11.02
		16.27	10.02	10.41
		9.58	3.24	7.29
		8.67	5.92	6.37
		15.29	6.27	8.08
		16.37	7.16	6.44
		11.06	5.02	9.42
		12.98	3.26	7.16
		19.03	5.19	5.09
		22.34	6.74	8.26
		15.2	9.24	9.17
		14.08	10.34	8.66
		10.19	5.24	11.04
		11.97	6.19	10.55
		14.37	3.2	12.34
		9.27	2.48	11.67
		16.15	7.26	14.35
		10.34	8.01	9.27
		17.3	4.06	6.34
		11.97	3.07	10.24
		18.15	11.05	7.31
		14.03	12.34	5.38
		11.24	10.97	6.2
		8.05	8.34	4.38
		14.26	8.15	9.88
		17.17	7.28	10.3
		9.08	6.06	7.19
		11.26	3.59	9.68
		17.31	8.74	6.18

## Sheet: Figure4a
		Average progeny per male:
		Days	Wild-type										P{TSSK4};dTSSK2-/-										dTSSK2-/-
		1	14	23	18	12	15	14	11	13	16		13	14	20	9	11	8	15	14	7		4	6	7	5	8	4	6	6	9	3
		2	18	23	16	24	22	16	13	18	16		16	20	14	13	19	22	14	12	15		7	10	6	4	8	7	3	5	7	4
		3	16	24	25	23	19	11	20	22	17		13	17	16	10	9	7	11	8	13		5	4	3	7	6	4	2	8	3	5
		4	23	16	24	16	21	17	15	22	10		11	17	16	9	8	12	6	9	12		5	2	4	3	4	7	2	3	1	4
		5	18	16	11	17	13	18	21	15	13		14	13	11	8	6	5	7	9	10		3	7	5	6	4	3	5	4	1	0
		6	11	15	10	9	17	16	10	8	14		16	12	10	7	9	15	12	2	3		2	4	7	3	2	4	2	1	0	2
		7	12	10	7	14	9	12	16	8	15		10	9	8	4	3	2	4	8	0		2	3	0	4	2	5	1	0	2	0
		8	7	6	14	10	13	9	5	10	6		13	8	7	15	10	5	3	0	0		3	5	7	3	4	2	5	3	0	0
		9	14	8	12	9	17	10	8	9	10		12	8	5	7	3	9	2	0	0		2	1	4	3	2	4	2	0	0	0
		10	8	5	9	8	7	4	6	3	9		2	8	3	1	4	3	0	0	0		1	4	3	1	0	1	0	0	0	0
		11	8	7	10	2	8	9	3	3	7		5	1	2	4	7	9	0	0	0		3	1	0	2	0	0	1	0	0	0
		12	4	2	3	5	4	2	8	7	0		5	4	3	4	0	0	0	0	0		2	4	1	0	1	0	0	0	0	0
		13	4	7	2	5	3	7	2	0	0		5	3	1	2	0	0	0	0	0		1	3	1	0	0	0	0	0	0	0
		14	2	1	4	3	1	5	0	0	0		2	4	1	0	0	0	0	0	0		1	2	2	0	0	0	0	0	0	0
		15	6	2	1	4	1	0	0	0	0		1	4	3	0	0	0	0	0	0		1	2	1	0	0	0	0	0	0	0

## Sheet: Figure4c
	Beat Frequency (Hz):
		Wild-type	P{TSSK4};dTSSK2-/-	dTSSK2-/-
		14.35	10.08	9.3
		17.28	14.03	4.27
		10.27	16.59	5.19
		8.35	14.82	3.47
		16.24	10.43	5.16
		22.31	7.24	4.22
		9.47	6.19	3.2
		6.49	9.18	5.09
		17.28	12.06	6.37
		20.14	18.07	4.19
		15.29	14.26	6.37
		11.3	20.31	2.58
		9.67	12.46	10.36
		16.37	20.09	9.25
		17.48	15.94	4.38
		20.36	11.27	8.04
		10.16	15.04	6.37
		13.17	10.29	5.44
		15.88	8.67	6.12
		9.97	13.04	4.37
		10.83	5.97	2.06
		16.97	14.35	9.38
		14.27	12.06	4.28
		16.35	13.24	8.04
		20.92	16.59	6.88
		14.16	14.97	3.75
		9.46	15.84	2.68
		14.38	11.34	6.37
		16.08	10.59	9.34
		20.04	15.07	5.29

## Sheet: Figure5a
Row.names	Intensity.9222_1	Intensity.9222_2	Intensity.9222_3	Intensity.W118_1	Intensity.W118_2	Intensity.W118_3	Intensity.9222_1.1	Intensity.9222_2.1	Intensity.9222_3.1	Intensity.W118_1.1	Intensity.W118_2.1	Intensity.W118_3.1	baseMean	lfcSE	stat	log2FoldChange	pvalue	padj
11723_179	636	275	1368	0	301	1034	433.639348895443	541.548663908452	780.73798681023	0	704.259349649519	727.246788603266	531.238689644485	2.64893203084453	0.111326074150923	0.294895203686552	0.911357779733599	0.999961892287326
14-3-3epsilon-RA_262	26443	9752	34784	20297	9909	23990	18029.4423000663	19204.3002561281	19851.747173397	15188.1629840698	23184.4049690269	16872.9694957373	18721.8378630709	0.852463608783995	0.0554764351134882	0.0472916420793153	0.955758903087938	0.999961892287326
14-3-3zeta_2	7806	5055	9097	12253	4003	7008	5322.3093671035	9954.64907657173	5191.7934693075	9168.87032782222	9365.94743072101	4928.96082643297	7322.08841632649	1.01510099281288	-0.194105	-0.197037	0.84609336629993	0.999961892287326
14-3-3zeta_3	7806	5055	9097	12253	4003	7008	5322.3093671035	9954.64907657173	5191.7934693075	9168.87032782222	9365.94743072101	4928.96082643297	7322.08841632649	1.01510099281288	-0.194105	-0.197037	0.84609336629993	0.999961892287326
14-3-3zeta_48	1045	741	1494	554	391	1034	712.504905024745	1459.22749074968	852.648064542751	414.555958672449	914.835234926784	727.246788603266	846.836407086613	1.8422159623816	0.302028643741515	0.556401988597084	0.762630227446116	0.999961892287326
148274_at_326	0	0	0	774	0	0	0	0	0	579.181068614576	0	0	96.5301781024294	3.90734563673416	-6.21596	-24.2879	NA	NA
15878_313	11098	1048	12428	10360	3150	22990	7566.87027365035	2063.79272645839	7092.8448099982	7752.34608636564	7370.15598470427	16169.6360444769	8002.60765427562	1.05301352084971	-0.858348	-0.903852	0.390700388910415	0.999961892287326
15878_314	9453	1899	0	10360	3150	16719	6445.27164325255	3739.63968277146	0	7752.34608636564	7370.15598470427	11759.0319716228	6177.74089478612	1.71731064085872	-0.815334	-1.40018	0.414881015473516	0.999961892287326
15878_317	0	1048	12428	0	0	0	0	2063.79272645839	7092.8448099982	0	0	0	1526.1062560761	2.85125377967759	9.06498972876462	25.8465862268786	1.24615992658645e-19	2.05515347892717e-17
15878_328	0	0	0	0	0	5149	0	0	0	0	0	3621.46394053986	603.577323423311	3.90685767430725	-6.65052	-25.9826	NA	NA
15878_331	0	0	433	0	407	6333	0	0	247.119552842712	0	952.270947864964	4454.21074683219	942.266874589978	3.10324709037794	-1.43401	-4.45008	0.151570163420945	0.999961892287326
15878_334	0	331	433	0	407	6333	0	651.827664558901	247.119552842712	0	952.270947864964	4454.21074683219	1050.90481868313	2.75103649512752	-0.941032	-2.58881	0.34668869763172	0.999961892287326
15878_421	0	0	0	0	860	0	0	0	0	0	2012.1695704272	0	335.361595071199	3.90693202008048	-6.65179	-25.9881	NA	NA
15878_424	1734	0	535	2719	0	1952	1182.28086632814	0	305.332472911896	2034.61669969384	0	1372.90689686032	815.856	2.81151514595946	-0.425245	-1.19558	0.670658320569101	0.999961892287326
15878_428	1734	0	535	2719	860	1952	1182.28086632814	0	305.332472911896	2034.61669969384	2012.1695704272	1372.90689686032	1151.2177510369	2.17651802176591	-0.856785	-1.86481	0.391563476204872	0.999961892287326
38D.27_8	567	0	0	669	0	0	386.593570477541	0	0	500.609993414924	0	0	147.867260648744	3.7264381269474	-0.100046	-0.372815	NA	NA
4E-T_384	0	0	0	12528	0	0	0	0	0	9374.65171524988	0	0	1562.44195254165	3.29760345683468	-8.51872	-28.0914	NA	NA
4E-T_388	3224	352	0	0	330	0	2198.19695100457	693.182289802819	0	0	772.111579349971	0	610.58180335956	3.49270659633633	0.545600187743216	1.90562137469307	0.585340795277542	0.999961892287326
4E-T_391	3224	0	0	0	0	0	2198.19695100457	0	0	0	0	0	366.366158500762	3.90688940159429	6.45827576763662	25.2317691491527	NA	NA
4E-T_66	1087	3244	0	0	630	0	741.141465800859	6388.30496625098	0	0	1474.03119694085	0	1433.91293816545	3.01477814636848	0.754435203901927	2.27445476557458	0.450587939502631	0.999961892287326
4E-T_73	0	0	0	2865	0	0	0	0	0	2143.86790901907	0	0	357.311318169845	3.90692170535365	-6.67398	-26.0747	NA	NA
4E-T_927	1134	664	0	1282	497	0	773.187140955082	1307.59386485532	0	959.315413390034	1162.84683314223	0	700.49054205711	2.98052469734394	-0.00952497	-0.0283894	0.992400289668465	0.999961892287326
4h1_57	0	0	0	277	0	1211	0	0	0	207.277979336224	0	851.736809476359	176.502464802097	3.90708247427675	-2.82417	-11.0342	0.00474038996137372	0.079466647099732
A16_100	1271	366	0	1170	307	0	866.596874915263	720.752039965431	0	875.506266510406	718.297742001336	0	530.192153898739	3.13780520645795	-0.00185068	-0.00580708	0.99852337065421	0.999961892287326
AANATL7_227	38918	32524	12603	0	2070	45277	26535.1826734479	64048.4681634854	7192.71991796004	0	4843.24536137709	31844.8286727177	22410.7407981647	2.53851057354753	0.55708524338012	1.41416678068773	0.577469189279839	0.999961892287326
AANATL7_57	0	0	496	0	0	568	0	0	283.074591708972	0	0	399.493400315914	113.761332004148	3.72689944266197	-0.133294	-0.496772	NA	NA
Aatf_26	0	0	992	0	0	1039	0	0	566.149183417945	0	0	730.763455859568	216.152106546252	3.72597045885137	-0.0987956	-0.36811	NA	NA
Aatf_28	0	0	992	0	0	1039	0	0	566.149183417945	0	0	730.763455859568	216.152106546252	3.72597045885137	-0.0987956	-0.36811	NA	NA
Aatf_32	0	0	992	0	0	1039	0	0	566.149183417945	0	0	730.763455859568	216.152106546252	3.72597045885137	-0.0987956	-0.36811	NA	NA
Aats-ala-RB_840	778	0	0	0	0	0	530.458197233733	0	0	0	0	0	88.4096995389555	3.90729810970724	5.76400923666362	22.5217023947508	NA	NA
Aats-glupro-RB_394	1521	0	1072	983	0	0	1037.0525938207	0	611.806375629069	735.574923059597	0	0	397.405648751562	3.66287476657791	0.317879355979238	1.16435227183239	0.750576452565166	0.999961892287326
ab_406	2616	0	0	2117	0	0	1783.64864262654	0	0	1584.14253521584	0	0	561.298529640396	3.72534896707952	0.0459368209025043	0.171130688300061	NA	NA
Abi_187	0	0	0	0	0	0	0	0	0	0	0	0	0	NA	NA	NA	NA	NA
Abi_203	0	0	4610	0	0	1493	0	0	2630.99570116605	0	0	1050.0768427318	613.512090649641	3.7254080927811	0.355671512755277	1.3250215319902	NA	NA
Abi_261	0	0	0	0	0	0	0	0	0	0	0	0	0	NA	NA	NA	NA	NA
Abi_262	0	0	0	0	0	0	0	0	0	0	0	0	0	NA	NA	NA	NA	NA
Abi_368	23555	6570	13361	8983	1039	4856	16060.3378352707	12938.0898977401	7625.32181416044	6721.94255731878	2430.98160892309	3415.38723932056	8198.67682545561	1.01741590761723	1.51647478717935	1.54288557197673	0.129399340926551	0.999961892287326
Abi_370	19239	0	19945	12942	3097	33146	13117.5903040871	0	11382.908733136	9684.4462403228	7246.15018559654	23312.6905754776	10790.6310064367	1.62588356135945	-0.440308	-0.71589	0.65971373121906	0.999961892287326
Abl_1332	626	776	0	588	1226	0	426.821120139225	1528.15186615621	0	439.99802111805	2868.51150388807	0	877.247085216927	2.88671808628992	-0.262936	-0.759022	0.792599808781123	0.999961892287326
Abl_1381	0	0	747	0	0	551	0	0	426.324032271376	0	0	387.536731644487	135.643460652644	3.72657125430217	0.0369089688181947	0.137543902223819	NA	NA
Abl_1470	0	0	0	0	0	894	0	0	0	0	0	628.780105426809	104.796684237801	3.90729982562708	-6.24517	-24.4018	NA	NA
Abl_1497	1081	374	0	568	152	0	737.050528547128	736.506182915495	0	425.032102032402	355.639272912714	0	375.704681067956	3.29161802711685	0.278465805758584	0.916603066170575	0.780654810407437	0.999961892287326
Abl_992	1133	0	0	0	0	0	772.50531807946	0	0	0	0	0	128.750886346577	3.90712964837053	5.99344701419218	23.4171745250881	NA	NA
Abp1_236	0	0	0	0	0	0	0	0	0	0	0	0	0	NA	NA	NA	NA	NA
Abp1_237	0	18268	8998	13291	10677	7241	0	35974.5854264713	5135.29269394624	9945.60152836735	24981.3191900595	5092.83752057665	13521.6060599035	2.52401617056097	0.0153617396885025	0.0387732793817286	0.987743587128308	0.999961892287326
Abp1_242	2125	10440	8998	0	11172	0	1448.87361069625	20559.1565498336	5135.29269394624	0	26139.4865590845	0	8880.46823559343	3.72498253011445	0.0146219837978939	0.0544666342027715	0.988333760592516	0.999961892287326
Abp1_288	1559	0	0	0	0	0	1062.96186309433	0	0	0	0	0	177.160310515722	3.90702834568581	6.19942833562682	24.2213422343418	NA	NA
Abp1_308	0	872	0	0	0	0	0	1717.20158155698	0	0	0	0	286.20026359283	3.90692593819985	6.16930152989894	24.1030041677382	NA	NA
Abp1_328	10706	5298	10275	14350	4402	7507	7299.59570640662	10433.1811686799	5864.09562461631	10738.0469439524	10299.5005221169	5279.92421861192	8319.05736406401	0.988488052165038	-0.159268	-0.157435	0.873457609518068	0.999961892287326
abs_11	0	0	1909	0	0	0	0	0	1089.49474913796	0	0	0	181.58245818966	3.90702180605792	6.17345760323951	24.1198334746308	NA	NA
abs_13	0	0	1909	0	0	0	0	0	1089.49474913796	0	0	0	181.58245818966	3.90702180605792	6.17345760323951	24.1198334746308	NA	NA
abs_14	0	0	1909	0	0	0	0	0	1089.49474913796	0	0	0	181.58245818966	3.90702180605792	6.17345760323951	24.1198334746308	NA	NA
abs_56	0	0	0	1278	0	951	0	0	0	956.322229572905	0	668.870112148652	270.865390286926	3.89838855462034	-2.98894	-11.652	0.00279949281757552	0.0525615543779871
abs_57	0	0	0	1278	0	951	0	0	0	956.322229572905	0	668.870112148652	270.865390286926	3.89838855462034	-2.98894	-11.652	0.00279949281757552	0.0525615543779871
abs_58	0	0	0	1278	0	951	0	0	0	956.322229572905	0	668.870112148652	270.865390286926	3.89838855462034	-2.98894	-11.652	0.00279949281757552	0.0525615543779871
Ac13E_1023	0	280	0	0	0	0	0	551.395003252242	0	0	0	0	91.899167208707	3.90727822896005	5.96480489930533	23.3062	NA	NA
Ac76E_722	0	0	3989	0	0	1501	0	0	2276.5817466272	0	0	1055.70351034188	555.380876161513	3.72542405310333	0.297572230985728	1.10858274684985	NA	NA
Acam_2	0	0	0	0	2656	0	0	0	0	0	6214.32834773795	0	1035.72139128966	3.60259551378615	-7.64078	-27.5266	NA	NA
ACC_101	0	0	0	0	0	0	0	0	0	0	0	0	0	NA	NA	NA	NA	NA
ACC_102	0	0	0	0	0	0	0	0	0	0	0	0	0	NA	NA	NA	NA	NA
ACC_1174	0	5916	0	0	4669	0	0	11650.1887115724	0	0	10924.2089817728	0	3762.39961555752	3.72501604308691	0.024930507678913	0.0928665410662524	NA	NA
ACC_1175	0	5916	3352	0	4669	2839	0	11650.1887115724	1913.03635364612	0	10924.2089817728	1996.76366812831	4414.03295251993	3.67367011183566	0.0190739902721955	0.0700715479764087	0.984782080411081	0.999961892287326
ACC_1239	0	0	818	0	0	680	0	0	466.844790358749	0	0	478.26674685708	157.518589535972	3.7263377501066	-0.00935571	-0.0348625	NA	NA
ACC_1241	0	0	0	0	0	0	0	0	0	0	0	0	0	NA	NA	NA	NA	NA
ACC_1246	0	0	0	0	0	0	0	0	0	0	0	0	0	NA	NA	NA	NA	NA
ACC_1247	0	0	0	0	0	0	0	0	0	0	0	0	0	NA	NA	NA	NA	NA
ACC_1248	0	0	0	0	0	0	0	0	0	0	0	0	0	NA	NA	NA	NA	NA
ACC_1252	0	0	3260	0	0	4746	0	0	1860.53058260333	0	0	3338.02055968192	866.425190380874	3.66998829550403	-0.229742	-0.843149	NA	NA
ACC_1333	2921	0	0	3595	0	0	1991.60461969118	0	0	2690.12395564522	0	0	780.288	3.72523981543875	-0.116413	-0.433665	NA	NA
ACC_1334	2975	0	0	2073	0	0	2028.42305497475	0	0	1551.21751322741	0	0	596.606761367027	3.72533339401186	0.103903657120635	0.387075763631461	NA	NA
ACC_1398	0	0	0	0	0	0	0	0	0	0	0	0	0	NA	NA	NA	NA	NA
ACC_1400	1785	0	0	0	0	0	1217.05383298485	0	0	0	0	0	202.842305497475	3.90699428836117	6.24718878561445	24.4077309037096	NA	NA
ACC_1406	0	0	0	0	0	0	0	0	0	0	0	0	0	NA	NA	NA	NA	NA
ACC_1407	0	0	0	0	0	0	0	0	0	0	0	0	0	NA	NA	NA	NA	NA
ACC_2	2471	0	1751	0	0	1672	1684.78432566138	0	999.321794520989	0	0	1175.97353050741	643.346608448297	3.39641047990991	0.350508509249435	1.19047077411238	0.725957105249449	0.999961892287326
achi_176	0	0	0	0	1638	0	0	0	0	0	3832.48111204622	0	638.746852007703	3.90685257581878	-6.70092	-26.1795	NA	NA
achi_348	0	0	0	0	408	0	0	0	0	0	954.611	0	159.101779987267	3.90711742010796	-6.3904	-24.9681	NA	NA
achi_380	0	0	0	0	310	0	0	0	0	0	725.316938177245	0	120.886156362874	3.90722895003867	-6.29511	-24.5965	NA	NA
Ack_282	0	0	29337	0	0	0	0	0	16743.063098722	0	0	0	2790.51051645367	3.90677635513304	7.18483424012993	28.0695405248898	NA	NA
Ack_489	0	0	0	0	0	0	0	0	0	0	0	0	0	NA	NA	NA	NA	NA
Ack_987	1730	0	1844	1509	0	0	1179.55357482565	0	1052.39828046642	1129.17859501214	0	0	560.188408384036	3.48726964893183	0.281866124282828	0.982943180273552	0.77804616566613	0.999961892287326
Ack-like_778	0	392	1913	0	0	0	0	771.953004553139	1091.77760874852	0	0	0	310.621768883609	3.88259954599403	2.99319983376817	11.6213963156577	0.002760689221721	0.0523159181085141
Acn_10	18427	20719	34034	14820	13256	27238	12563.9501290823	40801.2609727972	19423.7109964177	11089.7460424651	31015.4881692825	19157.3965454311	22341.9254759126	0.928188868161026	0.267962956423766	0.248720233232058	0.788727832772516	0.999961892287326
Acn_11	18427	20719	34034	14820	13256	27238	12563.9501290823	40801.2609727972	19423.7109964177	11089.7460424651	31015.4881692825	19157.3965454311	22341.9254759126	0.928188868161026	0.267962956423766	0.248720233232058	0.788727832772516	0.999961892287326
Acn_12	22350	22918	38848	18746	15316	32051	15238.7412701465	45131.681016196	22171.1325377221	14027.5559589778	35835.3362100732	22542.5404463475	25824.4979065772	0.904248313571546	0.209046073470341	0.189029559394309	0.834412271660399	0.999961892287326
Acn_135	0	0	4695	1952	0	2039	0	0	2679.50646789037	1460.67370275924	0	1434.09690711998	929.046179628266	3.18870591771145	-0.0349425	-0.111421	NA	NA
Acn_197	26334	3413	37155	17390	3250	187	17955.1236066236	6721.11123607108	21204.9122075542	13012.8666449709	7604.12919056789	131.523355385697	11104.9443735289	1.28197601301851	0.893100597757371	1.14493354353744	0.371803302911055	0.999961892287326
Acn_31	104180	0	136930	0	15084	3898	71032.3071822755	0	78147.9916183661	0	35292.5183724696	2741.59379301309	31202.4018276874	3.7249692637991	0.529337640697847	1.97176644177141	0.596571248553268	0.999961892287326
Acn_36	0	6447	0	81879	0	154670	0	12695.8699498829	0	61269.7244406885	0	108784.584906448	30458.3632161699	3.7249836770656	-1.00495	-3.74342	0.314920813281893	0.999961892287326
Acn_369	0	0	3257	0	424	0	0	0	1858.81843789541	0	992.046392861781	0	475.144138459532	3.72547527472168	0.243334662722787	0.90653726945648	NA	NA
Acn_40	0	0	0	0	0	0	0	0	0	0	0	0	0	NA	NA	NA	NA	NA
Acn_437	9582	10780	52474	19552	3512	8466	6533.22679420775	21228.7076252113	29947.6938010819	14630.6824981294	8217.1389899306	5954.42099837065	14418.6451178219	0.98857444746646	1.01420663649487	1.00261876528974	0.310484162566889	0.999961892287326
Acn_67	7527	3254	18345	7437	3161	12897	5132.08078480503	6407.99764493856	10469.7648889135	5565.07701199819	7395.89303734927	9070.89152090554	7340.28414815168	1.00428972232578	-0.00141096	-0.00141701	0.998874217132575	0.999961892287326
Acn_68	7527	3254	18345	7437	3161	12897	5132.08078480503	6407.99764493856	10469.7648889135	5565.07701199819	7395.89303734927	9070.89152090554	7340.28414815168	1.00428972232578	-0.00141096	-0.00141701	0.998874217132575	0.999961892287326
Acp26Ab_45	0	0	0	0	612	0	0	0	0	0	1431.9160198854	0	238.653	3.90699983575121	-6.53037	-25.5142	NA	NA
Acp26Ab_50	0	0	0	0	612	0	0	0	0	0	1431.9160198854	0	238.653	3.90699983575121	-6.53037	-25.5142	NA	NA
Acp26Ab_72	964	0	1026	1242	0	2406	657.277252099382	0	585.553490107673	929.383575218738	0	1692.22028373255	644.072433526391	2.93755273273195	-0.366517	-1.07666	0.713979024872222	0.999961892287326
Acp32CD-RA_168	7022	9938	23936	20022	0	25892	4787.76023261603	19570.5840797171	13660.6319095685	14982.3815966422	0	18210.7097200346	11868.6779230964	1.62449437089667	0.120540311871903	0.195817058102036	0.904055148173693	0.999961892287326
Acp32CD-RA_171	7022	9938	23936	20022	0	25892	4787.76023261603	19570.5840797171	13660.6319095685	14982.3815966422	0	18210.7097200346	11868.6779230964	1.62449437089667	0.120540311871903	0.195817058102036	0.904055148173693	0.999961892287326
Acp32CD-RA_172	7022	9938	23936	20022	0	25892	4787.76023261603	19570.5840797171	13660.6319095685	14982.3815966422	0	18210.7097200346	11868.6779230964	1.62449437089667	0.120540311871903	0.195817058102036	0.904055148173693	0.999961892287326
Acp32CD-RA_173	7022	8157	23936	17322	0	25892	4787.76023261603	16063.3180054591	13660.6319095685	12961.9825200797	0	18210.7097200346	10947.4003979596	1.6277667048273	0.0901667560886001	0.146770443443308	0.928154701487459	0.999961892287326
Acp32CD-RA_176	7022	9938	23936	20022	0	25892	4787.76023261603	19570.5840797171	13660.6319095685	14982.3815966422	0	18210.7097200346	11868.6779230964	1.62449437089667	0.120540311871903	0.195817058102036	0.904055148173693	0.999961892287326
Acp32CD-RA_180	7022	9938	23936	20022	0	25892	4787.76023261603	19570.5840797171	13660.6319095685	14982.3815966422	0	18210.7097200346	11868.6779230964	1.62449437089667	0.120540311871903	0.195817058102036	0.904055148173693	0.999961892287326
Acp32CD-RA_192	0	0	3493	0	0	4811	0	0	1993.50715491823	0	0	3383.73723401384	896.207398155345	3.64903245400611	-0.209144	-0.763174	NA	NA
Acp32CD-RA_215	0	0	0	10349	2252	48162	0	0	0	7744.11483086854	5269.07659604889	33873.945679604	7814.5228510869	1.74440438471638	-9.46031	-16.5026	3.07018901347409e-21	7.49371734408756e-19
Acp32CD-RA_216	0	0	0	10349	2252	48162	0	0	0	7744.11483086854	5269.07659604889	33873.945679604	7814.5228510869	1.74440438471638	-9.46031	-16.5026	3.07018901347409e-21	7.49371734408756e-19
Acp32CD-RA_227	27465	37027	66386	46941	6280	11643	18726.2652789518	72916.0813765028	37887.4795265964	35125.8	14693.5173282358	8188.91137302498	31256.3358788803	0.953126228424837	1.21592752014867	1.15893241131727	0.224012533537118	0.999961892287326
Acp32CD-RA_243	0	0	533	0	0	408	0	0	304.191043106617	0	0	286.960048114248	98.5251818701443	3.72717179159566	0.022548947258434	0.0840438001518136	NA	NA
Acp32CD-RA_250	4752	3583	9940	23514	919	20351	3240.02230495463	7055.88677375994	5672.90613223223	17595.4310689963	2150.21376188674	14313.5390666007	8337.99985140508	1.1052190154244	-0.988837	-1.09288	0.32274269243522	0.999961892287326
Acp36DE_166	1769	1286	1461	2474	698	2385	1206.1446669749	2532.4784792228	833.814472755662	1851.28419089465	1633.13297692812	1677.45028125608	1622.38417800537	1.50804406656232	-0.116113	-0.175104	0.907562604601618	0.999961892287326
Acp36DE_211	2529	0	0	2513	0	5696	1724.33005244744	0	0	1880.46773311167	0	4006.18733837931	1268.4975206564	2.99934674596715	-0.590565	-1.77131	0.554811706000575	0.999961892287326
Acp36DE_232	0	0	0	0	0	0	0	0	0	0	0	0	0	NA	NA	NA	NA	NA
Acp36DE_234	0	1242	2017	3977	0	3262	0	2445.83069299745	1151.13195862298	2975.9730101811	0	2294.27371801147	1477.86822996883	2.55105332181907	-0.216092	-0.551261	0.828916341965225	0.999961892287326
Acp36DE_236	3478	0	0	0	0	0	2371.3799614125	0	0	0	0	0	395.22999356875	3.90687989425952	6.48483946641044	25.3354889288196	NA	NA
Acp36DE_272	10099	875	1866	11168	982	2714	6885.72922090421	1723.10938516326	1064.95400832448	8356.96921742582	2297.61688158082	1908.84698672076	3706.20428335322	1.32306126030048	-0.284996	-0.377067	0.775647225312766	0.999961892287326
Acp36DE_276	0	0	0	0	0	0	0	0	0	0	0	0	0	NA	NA	NA	NA	NA
Acp36DE_331	9323	0	19331	12660	0	23300	6356.63466942172	0	11032.4897829156	9473.42678121516	0	16387.6694143676	7208.37010798668	3.47429000623043	-0.164784	-0.572508	0.869113973711185	0.999961892287326
Acp36DE_535	0	0	0	0	0	0	0	0	0	0	0	0	0	NA	NA	NA	NA	NA
Acp36DE_537	0	0	0	0	0	0	0	0	0	0	0	0	0	NA	NA	NA	NA	NA
Acp36DE_539	21951	14711	14379	19268	9370	9265	14966.6939427734	28969.8996172991	8206.31	14418.1664471132	21923.2893894219	6516.38442592772	15833.457234597	0.976253347777877	0.289805941147831	0.282924020251488	0.7719647024559	0.999961892287326
Acp36DE_863	0	2028	2317	6238	0	0	0	3993.67523784124	1322.3464294147	4667.8701628136	0	0	1663.98197167826	2.93219887421366	0.0639378726527791	0.187478558212095	0.94901969594246	0.999961892287326
Acp36DE_864	0	0	0	0	0	0	0	0	0	0	0	0	0	NA	NA	NA	NA	NA
Acp36DE_865	0	0	0	0	0	0	0	0	0	0	0	0	0	NA	NA	NA	NA	NA
Acp36DE_911	1500	1890	0	2610	678	1567	1022.73431343265	3721.91627195263	0	1953.05244067706	1586.33833575539	1102.12351812507	1564.3608133238	2.14294711713239	0.014729789087634	0.0315651590613134	0.988247753678955	0.999961892287326
Acp95EF_43	42209	22051	19290	46472	7170	23922	28779.0617571191	43424.3257739828	11009.0904719074	34774.8095874116	16775.8788604221	16825.1428210516	25264.7182119824	0.920287234428265	0.307819775613192	0.283282610001394	0.758219472991849	0.999961892287326
Actn3_175	0	209	601	0	216	414	0	411.576984570424	342.999656486073	0	505.382124665435	291.180048821811	258.523135757291	3.41620757095198	-0.0228148	-0.0779402	0.981797988145041	0.999961892287326
Actn3_252	838	0	0	879	0	0	571.367569771039	0	0	657.752143814228	0	0	204.853285597544	3.72601923320598	-0.0545132	-0.203117	NA	NA
Actn3_351	0	0	0	0	0	0	0	0	0	0	0	0	0	NA	NA	NA	NA	NA
Actn3_353	0	0	0	0	0	0	0	0	0	0	0	0	0	NA	NA	NA	NA	NA
Actn3_450	857	0	0	713	0	0	584.322204407853	0	0	533.53501540335	0	0	186.31	3.7261323285483	0.0351986005226986	0.131154643327284	NA	NA
ACXB_514	0	0	0	2661	0	0	0	0	0	1991.21553434546	0	0	331.869255724244	3.90693374011393	-6.64901	-25.9772	NA	NA
ACXC_48	0	0	0	0	0	0	0	0	0	0	0	0	0	NA	NA	NA	NA	NA
ACXC_483	0	0	0	0	0	0	0	0	0	0	0	0	0	NA	NA	NA	NA	NA
ACXC_484	0	0	0	0	0	0	0	0	0	0	0	0	0	NA	NA	NA	NA	NA
ACXC_49	0	0	0	0	0	0	0	0	0	0	0	0	0	NA	NA	NA	NA	NA
ACXC_643	0	0	3219	0	0	946	0	0	1837.13127159512	0	0	665.35344489235	417.080786081246	3.72565158428382	0.393233228375893	1.46505000029169	NA	NA
ACXC_645	0	0	3219	0	0	946	0	0	1837.13127159512	0	0	665.35344489235	417.080786081246	3.72565158428382	0.393233228375893	1.46505000029169	NA	NA
ADD1_1018	4580	3738	12448	6580	3836	4113	3122.74877034768	7361.12329341743	7104.25910805098	4923.78737917818	8975.21217692875	2892.81048503408	5729.99020215952	1.09687191941787	0.0610101042548253	0.0669202701578749	0.951351162016159	0.999961892287326
ADD1_1020	0	0	0	0	0	0	0	0	0	0	0	0	0	NA	NA	NA	NA	NA
ADD1_1062	0	0	0	0	0	0	0	0	0	0	0	0	0	NA	NA	NA	NA	NA
ADD1_1063	0	0	0	0	0	0	0	0	0	0	0	0	0	NA	NA	NA	NA	NA
ADD1_1112	0	5203	23487	19355	6119	0	0	10246.1007211479	13404.3809182835	14483.2681951358	14316.8204667954	0	8741.76171689377	3.67883798012591	-0.077229	-0.284113	0.938441399774316	0.999961892287326
ADD1_17	4181	0	3649	7078	414	3797	2850.7014429746	0	2082.53867972992	5296.43876441081	968.649072275418	2670.55711443579	2311.48084563776	1.93076445032464	-0.443831	-0.856933	0.657164975513891	0.999961892287326
ADD1_19	2165	0	2966	2233	667	3845	1476.14652572112	0	1692.74040122744	1670.94486591259	1560.6012831104	2704.31712009629	1517.45836601131	2.05761329962999	-0.439966	-0.905281	0.659961427707161	0.999961892287326
ADD1_2	0	0	0	1969	0	0	0	0	0	1473.39473398204	0	0	245.565788997007	3.90699326034628	-6.35952	-24.8466	NA	NA
ADD1_21	2221	0	2036	0	0	2327	1514.32860675594	0	1161.97554177312	0	0	1636.65694108298	718.826848268673	3.33369079289889	0.21281234624022	0.709450559276231	0.831473333418107	0.999961892287326
ADD1_304	4580	0	0	0	0	0	3122.74877034768	0	0	0	0	0	520.458128391281	3.90685088340018	6.54277661272856	25.5616525893286	NA	NA
ADD1_305	0	660	3746	4920	0	2539	0	1299.71679338029	2137.89802528591	3681.6160950694	0	1785.76363275019	1484.16575774763	2.54980941529548	-0.262568	-0.669499	0.792883512532026	0.999961892287326
ADD1_4	1818	0	0	0	0	0	1239.55398788037	0	0	0	0	0	206.592331313395	3.9069900179861	6.24620678291711	24.4038675511342	NA	NA
ADD1_631	3787	1323	4867	2788	1193	7101	2582.06322997962	2605.34139036684	2777.66943114429	2086.24912053933	2791.30034595308	4994.37083740019	2972.83239256389	1.24226942359082	-0.249272	-0.309664	0.803150062742784	0.999961892287326
ADD1_652	0	0	2567	0	0	0	0	0	1465.02515507446	0	0	0	244.170859179077	3.90695450918135	6.31385416982931	24.6679410191281	NA	NA
ADD1_956	926	0	885	1041	0	938	631.367982825755	0	505.082688835566	778.976088407976	0	659.726777282267	429.192256225261	3.15129032793697	-0.107948	-0.340176	0.914036707983124	0.999961892287326
ade3_45	1864	0	0	1480	0	0	1270.91784015897	0	0	1107.47801233795	0	0	396.399308749487	3.72551266797945	0.0533022633738154	0.198578257431126	NA	NA
ade3_49	0	0	0	0	0	0	0	0	0	0	0	0	0	NA	NA	NA	NA	NA
ade3_50	0	0	0	0	0	0	0	0	0	0	0	0	0	NA	NA	NA	NA	NA
adf_3	22310	6037	10650	12909	3748	6081	15211.4683551216	11888.4701236921	6078.11371310596	9659.75247383148	8769.31575576876	4276.97071711457	9314.01518977241	0.994264723833941	0.550330577309271	0.547174279465776	0.58209265527848	0.999961892287326
Adf1_184	1157	0	1924	1393	0	6124	788.869067094382	0	1098.05547267755	1042.37626431538	0	4307.21405551877	1206.08580993435	2.60937837471715	-0.576084	-1.50322	0.564558122297755	0.999961892287326
AdipoR_13	7192	0	3028	6504	0	2538	4903.67012147174	0	1728.12472519106	4866.91688665272	0	1785.06029929893	2213.96200543574	2.36745307002992	-0.0018457	-0.00436961	0.998527344739809	0.999961892287326
adp_136	0	647	2977	1313	1470	0	0	1274.11631108643	1699.01826515647	982.512587972789	3439.40612619532	0	1232.50888173517	2.68575393089516	-0.213175	-0.572537	0.831190191393963	0.999961892287326
adp_138	2676	647	2977	3964	1470	2295	1824.55801516384	1274.11631108643	1699.01826515647	2966.24516277543	3439.40612619532	1614.15027064265	2136.24902517002	1.37187734305885	-0.540202	-0.741091	0.589057516913553	0.999961892287326
Ae2_137	1420	1896	0	0	401	0	968.188483382906	3733.73187916518	0	0	938.232555513146	0	940.025486343539	3.2161451079589	0.723176217174164	2.32583965305691	0.469571628329558	0.999961892287326
Ae2_141	12594	3328	11756	9273	1868	2357	8586.87729558051	6553.72346722665	6709.32439542476	6938.94838406068	4370.61948553256	1657.75694462079	5802.87499540766	1.09054426890183	0.690268999881726	0.752768901821613	0.490025038891858	0.999961892287326
Ae2_160	0	1234	2954	792	327	2346	0	2430.07655004738	1685.89182239577	592.650395791659	765.092383174062	1650.02027665693	1187.2885713443	2.25536634424902	0.200596557129244	0.452418723721523	0.841014050367385	0.999961892287326
Ae2_17	1668	620	4575	1029	298	3594	1137.2805565371	1220.94607862996	2611.02067957369	769.996536956588	697.24015347361	2527.78042382992	1494.04407150015	1.58784664964787	0.198220417671532	0.314743626091544	0.842872613431784	0.999961892287326
Ae2_545	0	1629	4018	0	0	3512	0	3207.9373582068	2293.13247880373	0	0	2470.10708082657	1328.52948630618	3.01253189664416	0.383384858523336	1.15495911499196	0.701434428423824	0.999961892287326
Afti_168	0	0	1492	0	0	4731	0	0	851.506634737473	0	0	3327.47055791301	696.496198775081	3.72541626891181	-0.527742	-1.96606	NA	NA
Afti_171	0	0	1492	0	0	4731	0	0	851.506634737473	0	0	3327.47055791301	696.496198775081	3.72541626891181	-0.527742	-1.96606	NA	NA
Afti_726	0	0	536	0	0	558	0	0	305.903187814535	0	0	392.46006580331	116.393875602974	3.72683633512009	-0.0964133	-0.359317	NA	NA
ago_249	0	0	0	0	0	0	0	0	0	0	0	0	0	NA	NA	NA	NA	NA
ago_256	802	0	0	1773	0	0	546.821946248656	0	0	1326.72872694269	0	0	312.258445531891	3.72577237324881	-0.343157	-1.27852	NA	NA
ago_437	657	0	0	939	0	0	447.958	0	0	702.649901071172	0	0	191.767921725779	3.72612945591186	-0.174261	-0.64932	NA	NA
AGO1_389	0	0	0	0	0	0	0	0	0	0	0	0	0	NA	NA	NA	NA	NA
AK-3_2	0	0	0	2571	0	0	0	0	0	1923.86889846005	0	0	320.644816410008	3.90693967506088	-6.6363	-25.9276	NA	NA
AK-3_3	0	957	0	698	1148	0	0	1884.58935040141	0	522.310576089114	2686.01240331444	0	848.818721634162	3.32203846378716	-0.231071	-0.767626	0.81725979445841	0.999961892287326
AK-3_410	0	0	0	0	0	1848	0	0	0	0	0	1299.76021792924	216.626702988207	3.90702362211423	-6.48747	-25.3467	NA	NA
AK-3_6	0	1469	2316	4096	1554	1705	0	2892.85449920551	1321.77571451206	3065.0202287407	3635.94361912077	1199.18	2019.12959932967	2.01894522616038	-0.44903	-0.906567	0.653409981971107	0.999961892287326
Ak6_2	842	390	0	628	341	0	574.094861273526	768.014468815623	0	469.929859289346	797.84863199497	0	434.981303562244	3.23502784951349	0.0254455123993935	0.0823169412571788	0.979699609201323	0.999961892287326
Akap200_100	2114	7439	6860	2009	9582	2062	1441.37355906441	14649.3836756908	3915.10423210393	1503.32657215334	22419.3125858528	1450.27357649897	7563.12903356071	1.34691009129295	-0.254527	-0.342826	0.79908811015564	0.999961892287326
Akap200_117	0	0	1533	0	0	3419	0	0	874.905945745675	0	0	2404.69706985935	546.600502600837	3.72544755561764	-0.391475	-1.45842	NA	NA
Akap200_120	0	564	3639	0	616	1165	0	1110.66707797952	2076.83153070353	0	1441.27494811995	819.38347071838	908.026171253562	2.82732839886048	0.175388277207497	0.49588025697597	0.860774551251482	0.999961892287326
Akap200_135	0	0	1885	0	0	0	0	0	1075.79759147462	0	0	0	179.299598579104	3.90702513396199	6.19746819947869	24.2136640222934	NA	NA
Akap200_137	277170	41206	192170	93987	41876	92238	188980.846436085	81145.6518000425	109674.282840148	70330.0918551397	97978.6196874527	64874.0708773579	102163.927249371	0.75579313363546	0.931202312729766	0.703796313986617	0.351748921787502	0.999961892287326
Akap200_213	0	0	4782	0	0	0	0	0	2729.15866441997	0	0	0	454.859777403329	3.90686408472578	6.53602581063657	25.5353644964167	NA	NA
Akap200_467	0	0	0	0	0	1176	0	0	0	0	0	827.120138682245	137.853356447041	3.90717155728257	-6.34125	-24.7763	NA	NA
Akap200_468	52277	0	77745	29043	0	45887	35643.654468879	0	44370.2301056735	21732.7594002237	0	32273.8620779865	22336.7510087938	3.64950064826993	0.155418156531133	0.567198663013285	0.876491671240015	0.999961892287326
Akap200_476	19660	0	35510	12755	0	14660	13404.6377347239	0	20266.0861927129	9544.51489687199	0	10310.8683954776	8921.01786996441	3.49852710076851	0.217813415333881	0.76202613645653	0.827574491583491	0.999961892287326
Akap200_551	0	329	0	0	0	0	0	647.889128821385	0	0	0	0	107.981521470231	3.90720069631576	5.8554656984651	22.8784796542959	NA	NA
Akap200_552	0	20275	0	0	10814	0	0	39926.9060390686	0	0	25301.8624820927	0	10871.4614201935	3.72497943992781	0.176800688634096	0.658578930127088	NA	NA
Akap200_560	0	14059	0	0	5764	0	0	27685.9369668688	0	0	13486.2155859795	0	6862.02542547472	3.72499498651461	0.278594064447166	1.03776149333842	NA	NA
Akap200_69	0	1052	5545	110290	66236	118780	0	2071.66979793342	3164.61413513357	82529.5607978057	154974.492635832	83541.9473407118	54380.3807845695	2.1819536290556	-2.72143	-5.93804	0.00649999782894089	0.105767964672526
Akap200_9	900	5978	12208	579	3638	6478	613.640588059589	11772.2833194354	6967.28753141761	433.263357529508	8511.94522931877	4556.19409726495	5475.7690205043	1.36972799077987	0.379292885948911	0.519528082587901	0.70447038188135	0.999961892287326
Akap200_93	0	0	0	0	0	0	0	0	0	0	0	0	0	NA	NA	NA	NA	NA
akirin_129	0	0	7607	0	0	0	0	0	4341.42826437531	0	0	0	723.571377395885	3.84973827710204	6.8014659348193	26.1838637496795	NA	NA
akirin_39	0	0	0	0	0	7840	0	0	0	0	0	5514.13425788163	919.022376313605	3.64949858287624	-7.49751	-27.3621	NA	NA
akirin_41	0	0	0	0	0	0	0	0	0	0	0	0	0	NA	NA	NA	NA	NA
Akt1_44	0	0	0	0	0	0	0	0	0	0	0	0	0	NA	NA	NA	NA	NA
alc_17	0	0	0	0	0	0	0	0	0	0	0	0	0	NA	NA	NA	NA	NA
alc_18	1160	0	0	1010	0	0	790.914535721248	0	0	755.778913825222	0	0	257.782241591078	3.72580407082238	0.0175934716617402	0.0655498283372097	NA	NA
alc_185	5651	2088	6384	15009	1205	2630	3852.98107013859	4111.83130996672	3643.44393844774	11231.1739778245	2819.37713065671	1849.76697681488	4584.76240064153	1.19485041714102	-0.379938	-0.453968	0.70399180496069	0.999961892287326
alc_25	1160	0	0	1010	0	0	790.914535721248	0	0	755.778913825222	0	0	257.782241591078	3.72580407082238	0.0175934716617402	0.0655498283372097	NA	NA
Aldh_266	349	0	0	524	0	0	237.956183591996	0	0	392.107080043977	0	0	105.010543939329	3.72711670319067	-0.193272	-0.720349	NA	NA
Aldh-III_434	2964	0	0	2276	0	0	2020.92300334291	0	0	1703.12159194674	0	0	620.674099214942	3.72531366230209	0.0662666031390409	0.246863882028219	NA	NA
Aldh-III_454	879	0	0	700	0	0	599.322307671532	0	0	523.807167997679	0	0	187.188245944868	3.72613186145598	0.0520980489690911	0.194124200183424	NA	NA
Aldh-III-RE_368	0	0	3106	0	0	1615	0	0	1772.64048759691	0	0	1135.88352378557	484.75400189708	3.72543790925134	0.172343605415596	0.642055401032317	NA	NA
Aldh-III-RI_434	0	1775	0	0	1134	0	0	3495.45046704546	0	0	2653.25615449354	0	1024.78443692317	3.63313386680955	0.109538942591867	0.397969642065017	NA	NA
Alg7_312	0	0	1328	0	0	1578	0	0	757.909390704668	0	0	1109.86018608893	311.295	3.72567164508717	-0.147663	-0.550144	NA	NA
Alms1a_214	1511	173	1144	2188	214	1228	1030.23436506449	340.683341295135	652.897848619081	1637.27154796989	500.702660548163	863.693478147786	837.58054027409	1.87491098975489	-0.303288	-0.568638	0.761670252604273	0.999961892287326
Alms1a_385	1750	0	0	0	0	4749	1193.19003233809	0	0	0	0	3340.1305600357	755.553432062298	3.72531504219981	-0.398603	-1.48492	NA	NA
Alms1a_386	1750	0	0	2178	0	0	1193.19003233809	0	0	1629.78858842706	0	0	470.496436794192	3.72542592883587	-0.120734	-0.449786	NA	NA
Alms1a_677	4057	651	1966	3242	0	1962	2766.1554063975	1281.99338256146	1122.02549858839	2425.97548378353	0	1379.94023137293	1496.01500045064	2.07702093901177	0.212718757240921	0.441821312909955	0.831546335422975	0.999961892287326
Alms1a_679	4057	651	1966	0	0	1962	2766.1554063975	1281.99338256146	1122.02549858839	0	0	1379.94023137293	1091.68575315338	2.6495160274201	0.719107049507186	1.90528565310007	NA	NA
Alms1b_169	0	0	2853	0	0	0	0	0	1628.24961722923	0	0	0	271.374936204872	3.90693492926974	6.30719666711847	24.6418069645388	NA	NA
Alms1b_2	0	0	2754	0	1152	2461	0	0	1571.74884186796	0	2695.37133154899	1730.90362355187	999.670632828138	3.15865207931058	-0.472823	-1.49348	0.63633914689857	0.999961892287326
Alms1b_4	4262	1103	0	5214	0	0	2905.92909589996	2172.10245924008	0	3901.61510562842	0	0	1496.60777679474	2.97568099507901	0.127745379783535	0.380129498831017	0.898350476394099	0.999961892287326
Alms1b_643	498	204	761	696	237	1124	339.547792059639	401.730645226634	434.314040908322	520.813984180549	554.516497896797	790.546799216703	506.911626581441	2.12630998234217	-0.313451	-0.666494	0.753938186357152	0.999961892287326
Alms1b_646	892	204	1439	1123	237	1692	608.186005054614	401.730645226634	821.258744897603	840.336356659133	554.516497896797	1190.04019953262	736.011408211233	1.92323	-0.258573	-0.497296	0.795964389130733	0.999961892287326
Alms1b_812	0	0	1532	0	0	0	0	0	874.335230843035	0	0	0	145.722538473839	3.90708644366677	5.93977197460381	23.2072025604464	NA	NA
Alms1b_816	35218	6360	5508	21784	0	0	24012.4380336473	12524.5436453009	3143.49768373593	16300.8790680878	0	0	9330.22640512866	3.61821598156308	0.354745163487131	1.28354461991134	0.722780512968433	0.999961892287326
Alms1b_885	2017	547	0	1564	673	1660	1375.2367401291	1077.18952421063	0	1170.33487249767	1574.63967546221	1167.53352909228	1060.82239023198	2.28400886278607	-0.295052	-0.673902	0.767953945825706	0.999961892287326
Alms1b_888	967	0	0	0	444	0	659.322720726247	0	0	0	1038.84103403451	0	283.027292460125	3.72575269547358	-0.175845	-0.655153	NA	NA
Alms1b_889	21657	1418	11977	26039	1588	10308	14766.2380173406	2792.42183789886	6835.45238890799	19484.8783535594	3715.4945091144	7249.96121559233	9140.74105373558	1.11289483986164	-0.287462	-0.319915	0.773758912916619	0.999961892287326
Alp12_18	2491	1097	5942	2360	857	4325	1698.42078317382	2160.28685202753	3391.18795148128	1765.97845210646	2005.15037425129	3041.91717670128	2343.82359829028	1.33613695571516	0.0671076006362369	0.0896649452194505	0.946496043105118	0.999961892287326
Alp4_144	2614	1911	4922	3537	884	4347	1782.28499687529	3763.27089719655	2809.05875078944	2646.72279029684	2068.32313983447	3057.39051262901	2687.84184793693	1.27707362957988	0.0815122864552252	0.104097191518729	0.93503455421567	0.999961892287326
Alp4_147	0	0	0	0	0	0	0	0	0	0	0	0	0	NA	NA	NA	NA	NA
alph_365	10879	4894	5204	17587	7095	8066	7417.55106388918	9637.59694970169	2970.00035333365	13160.2809479645	16600.3989560244	5673.08761786649	9243.15264812999	1.02748333478535	-0.801306	-0.823328	0.422954785318442	0.999961892287326
alpha-Adaptin-RB_644	0	0	176110	0	0	0	0	0	100508.601503764	0	0	0	16751.4335839607	3.90676211507555	7.65090908929345	29.8902817759388	NA	NA
alpha-Adaptin-RB_646	17892	1296	176110	11078	1410	0	12199.1748906246	2552.17115791038	100508.601503764	8289.62258154041	3299.02220267715	0	21141.4320560861	2.5445547864128	1.30243740901274	3.31412334310643	0.192766901420838	0.999961892287326
alpha-Cat_174	2422	0	3043	1572	0	1631	1651.37500475592	0	1736.68544873065	1176.32124013193	0	1147.13685900573	951.919758770705	2.71545958781656	0.200384823934603	0.544136891406151	0.841179627534599	0.999961892287326
alpha-Cat-RA_185	0	513	0	0	334	0	0	1010.23441667286	0	0	781.470507584516	0	298.617487376229	3.72570682189535	0.0994950328731945	0.370689322720363	NA	NA
alpha-Spec_1032	0	708	2267	3272	142090	0	0	1394.24165108067	1293.81068428274	2448.42436241201	332452.528211628	0	56264.8341515673	3.72507062936175	-1.86865	-6.96085	NA	NA
alpha-Spec_1034	73933	44812	37154	80897	29887	50455	50409.210663344	88246.8317347838	21204.3414926515	60534.8978135832	69927.5720364624	35486.6892833441	54301.5905040282	0.864859071684598	-0.0623583	-0.0539311	0.950277500688975	0.999961892287326
alpha-Spec_1179	0	0	0	0	0	1234	0	0	0	0	0	867.913478855349	144.652246475891	3.90715244135694	-6.3576	-24.8401	NA	NA
alpha-Spec_5	151	0	0	136	0	0	102.955254218887	0	0	101.768249782406	0	0	34.1205840002154	3.73131952510297	0.00434815206912891	0.0162243447136576	NA	NA
alphaCOP_925	446	0	0	0	0	0	304.093002527307	0	0	0	0	0	50.6821670878845	3.90769923692135	5.75179321238949	22.4762779469838	NA	NA
Als2_1112	4821	0	1177	3714	730	0	3287.06808337253	0	671.73144040617	2779.17117420483	1708.00440280448	0	1407.66	2.59643525764198	-0.0695559	-0.180597	0.944547112495418	0.999961892287326
Als2_1128	0	0	678	0	0	371	0	0	386.944703989281	0	0	260.936710417613	107.980235734482	3.72708367209618	0.152425091618156	0.568101070187793	NA	NA
Als2_1131	0	0	678	0	0	371	0	0	386.944703989281	0	0	260.936710417613	107.980235734482	3.72708367209618	0.152425091618156	0.568101070187793	NA	NA
Als2_1181	0	350	0	0	301	0	0	689.243754065303	0	0	704.259349649519	0	232.250517285804	3.72589469677962	-0.00830253	-0.0309344	NA	NA
alt_129	34823	2920	113660	27387	4714	44680	23743.1179977767	5750.26217677338	64867.4558339552	20493.581299932	11029.4969244114	31424.9386023152	26218.142139194	1.02679037271116	0.568796068300937	0.58403432696736	0.569494543160792	0.999961892287326
alt_130	18033	4880	113660	27387	1758	10635	12295.3119160873	9610.02719953908	64867.4558339552	20493.581299932	4113.24895908257	7479.95125415449	19809.9294104584	1.07712557157064	1.33247019580688	1.43523772125932	0.182705728897478	0.999961892287326
alt_91	0	478	9512	3501	0	12189	0	941.310041266328	5428.64015390271	2619.78413594268	0	8572.93143741317	2927.11096142081	3.48169617078338	-0.233516	-0.813033	0.815360508081512	0.999961892287326
alt_95	0	478	0	0	0	0	0	941.310041266328	0	0	0	0	156.885006877721	3.9070632222091	6.15086109305829	24.0318031616049	NA	NA
AMPdeam_13	5316	890	4431	5098	1084	4278	3624.5704068053	1752.64840319463	2528.83773359366	3814.81277493166	2536.26955156172	3008.86050449204	2877.66656242984	1.2505830953917	-0.194712	-0.243503	0.845618498588718	0.999961892287326
AMPdeam_144	902	0	0	1264	0	0	615.004233810832	0	0	945.846086212951	0	0	260.141720003964	3.72582	-0.166649	-0.620903	NA	NA
AMPdeam_211	13779	15824	42570	26699	3040	188650	9394.8374031923	31161.6947552267	24295.3334053447	19978.7536833857	7112.78545825428	132683.855580277	37437.8767142801	1.09349943339917	-1.18962	-1.30084	0.23419757912565	0.999961892287326
AMPdeam_218	651	0	0	873	0	0	443.866692029769	0	0	653.262368088533	0	0	182.85484335305	3.72617354138613	-0.149588	-0.557392	NA	NA
AMPdeam_223	786	0	1296	2165	0	1891	535.912780238707	0	739.646513820218	1620.06074102139	0	1330.00355633344	704.270598568959	2.88088800671037	-0.419814	-1.20944	0.674621055626462	0.999961892287326
AMPdeam_226	8222	0	7024	5202	967	18777	5605.94768336215	0	4008.70147613674	3892.63555417703	2262.52090070128	13206.4922143168	4829.38297144899	1.73986926459022	-0.5804	-1.00982	0.561644980172107	0.999961892287326
AMPdeam_24	8455	860	7796	6705	2160	6927	5764.81241338202	1693.57036713189	4449.29338097409	5017.32437346348	5053.82124665435	4871.99081688088	4475.13543308112	1.1334434142373	-0.288927	-0.327482	0.772637557445717	0.999961892287326
AMPdeam_44	0	0	0	0	0	0	0	0	0	0	0	0	0	NA	NA	NA	NA	NA
AMPdeam_45	0	0	0	0	0	0	0	0	0	0	0	0	0	NA	NA	NA	NA	NA
AMPdeam_46	0	0	0	0	0	0	0	0	0	0	0	0	0	NA	NA	NA	NA	NA
AMPdeam_47	0	0	0	0	0	0	0	0	0	0	0	0	0	NA	NA	NA	NA	NA
AMPdeam_55	0	0	0	0	0	576	0	0	0	0	0	405.120067925997	67.5200113209996	3.90759500725644	-6.09185	-23.8045	NA	NA
AMPdeam_69	0	0	0	682	0	0	0	0	0	510.337840820595	0	0	85.0563068034326	3.90742396101613	-6.17085	-24.1121	NA	NA
AMPdeam_700	886	0	0	1492	0	0	604.095067800884	0	0	1116.45756378934	0	0	286.758771931704	3.72577049005146	-0.237784	-0.885929	NA	NA
Amph_240	0	0	0	0	0	0	0	0	0	0	0	0	0	NA	NA	NA	NA	NA
Amph_244	0	0	0	0	0	0	0	0	0	0	0	0	0	NA	NA	NA	NA	NA
Amph_246	0	0	0	0	0	0	0	0	0	0	0	0	0	NA	NA	NA	NA	NA
Amph_251	0	39692	0	0	0	0	0	78164.1802467428	0	0	0	0	13027.3633744571	3.90676292836315	7.6789916742067	30	NA	NA
Amph_252	33148	3454	1924	43023	1390	724	22601.0646811103	6801.85121869016	1098.05547267755	32193.9368410916	3252.22756150442	509.213418712538	11076.0581989644	1.39626011013123	-0.169997	-0.23736	0.86501274563866	0.999961892287326
Amph_259	23113	7662	22693	9373	6087	29648	15758.9721242459	15088.5304104239	12951.2332855881	7013.77797948892	14241.949040919	20852.4301629687	14317.8155006057	0.923962019561478	0.0614661915676399	0.0567924264955893	0.950987938696783	0.999961892287326
Amph_318	0	0	4143	0	0	0	0	0	2364.47184163361	0	0	0	394.078640272269	3.90688026785399	6.25561243039824	24.439928767665	NA	NA
Amph_340	782	1108	796	6081	258	0	533.18548873622	2181.94879858387	454.289062500689	4550.38769799126	603.650871128159	0	1387.2436531567	2.24843120563496	-0.312088	-0.701707	0.75497399851829	0.999961892287326
Amph_362	5962	2223	0	0	1175	0	4065.02798445696	4377.68247224905	0	0	2749.18516889762	0	1865.31593760061	2.88601836244366	0.560976449860014	1.61898833519446	NA	NA
Amph_507	4023	2748	4107	1031	1096	4259	2742.97342862636	5411.54810334701	2343.92610513861	771.493128865152	2564.34633626536	2995.4971689181	2804.96404519343	1.31604466020633	0.554373156995295	0.729579833025381	0.57932349283934	0.999961892287326
Amun_250	0	0	785	0	0	705	0	0	448.01119857166	0	0	495.850083138591	157.310213618375	3.72633858460093	-0.0392509	-0.146262	NA	NA
Amun_262	2389	899	3675	2159	710	3420	1628.8748498604	1770.37181401345	2097.37726719853	1615.5709652957	1661.20976163176	2405.40040331061	1863.13417688507	1.41805244167563	-0.0337883	-0.0479136	0.973045941872985	0.999961892287326
Amun_272	0	0	0	0	12036	0	0	0	0	0	28161.0150577462	0	4693.50250962437	3.90677664463624	-7.57858	-29.6078	NA	NA
Amun_274	35421	8790	21275	31589	0	16338	24150.8480773985	17309.8645663829	12141.9595536459	23637.9208998267	0	11491.0619266926	14788.6091706578	1.58999291582413	0.383411466353663	0.609621515348067	0.701414702827119	0.999961892287326
Amun_383	0	0	0	0	0	0	0	0	0	0	0	0	0	NA	NA	NA	NA	NA
Amun_386	0	0	0	0	0	0	0	0	0	0	0	0	0	NA	NA	NA	NA	NA
Amun_387	0	0	0	0	0	0	0	0	0	0	0	0	0	NA	NA	NA	NA	NA
Amun_395	0	0	1104	0	0	0	0	0	630.069252513519	0	0	0	105.011542085586	3.90721323330023	5.8176952713282	22.7309759514417	NA	NA
Amun_502	10661	2030	9869	14403	1354	8356	7268.91367700364	3997.61377357876	5632.38537414485	10777.7066295294	3167.99720739352	5877.05431873201	6120.27849673036	1.07387319481632	-0.214414	-0.230253	0.830224255457837	0.999961892287326
Amun_541	8983	13002	24682	8188	6919	17873	6124.81489171032	25604.4208295916	14086.3852269372	6127.04727366428	16188.6061137044	12570.6787743773	13450.3255183309	0.991130115408358	0.396699693338352	0.393181012840901	0.69158892634607	0.999961892287326
Ank_848	0	0	1635	0	0	1436	0	0	933.118865814858	0	0	1009.98683600995	323.850950304135	3.72562876302263	-0.0306896	-0.114338	NA	NA
Ank2_11562	1192	366	2300	993	452	2536	812.732867741144	720.752039965431	1312.64427606983	743.057882602421	1057.5588905036	1783.65363239641	1071.7332648798	1.71388481100986	-0.194072	-0.332617	0.846119509916283	0.999961892287326
Ank2_12159	0	0	2689	0	0	3201	0	0	1534.65237319642	0	0	2251.37037748458	631.003791780167	3.72531021828105	-0.148386	-0.552783	NA	NA
Ank2_12161	0	0	2689	0	0	3201	0	0	1534.65237319642	0	0	2251.37037748458	631.003791780167	3.72531021828105	-0.148386	-0.552783	NA	NA
Ank2_12263	2417	616	1756	0	0	0	1647.96589037781	1213.06900715493	1002.17536903418	0	0	0	643.868377761154	2.81488614448799	4.50217429614368	12.6731080462848	6.72617846291118e-06	0.000273620939871227
Ank2_12636	0	0	0	0	0	0	0	0	0	0	0	0	0	NA	NA	NA	NA	NA
Ank2_12808	1951	657	0	704	378	0	1330.23643033806	1293.80898977401	0	526.800351814808	884.418718164512	0	672.544081681899	3.00097930625021	0.298252194612759	0.895048664076599	0.76551068788289	0.999961892287326
Ank2_12810	0	0	2032	0	0	0	0	0	1159.69268216256	0	0	0	193.282113693761	3.90700595171157	6.02905053863973	23.5555363376353	NA	NA
Ank2_1519	0	523	0	2781	740	0	0	1029.92709536044	0	2081.01104885935	1731.40172339084	0	807.056644601772	3.30909732940112	-0.570707	-1.88853	0.568198098278695	0.999961892287326
Ank2_1552	0	0	1912	0	0	12136	0	0	1091.20689384588	0	0	8535.65476449636	1604.47694305704	3.27475655994288	-0.906102	-2.96726	NA	NA
Ank2_1554	0	0	1912	0	0	12136	0	0	1091.20689384588	0	0	8535.65476449636	1604.47694305704	3.27475655994288	-0.906102	-2.96726	NA	NA
Ank2_1600	0	0	774	0	0	0	0	0	441.73333464263	0	0	0	73.6222224404384	3.90740648568607	5.88565046480167	22.9976287986472	NA	NA
Ank2_1867	7242	2758	7352	5502	0	0	4937.76126525282	5431.24078203459	4195.89596420235	4117.12434046175	0	0	3113.67039199192	3.31346539036618	0.55011541205316	1.82278837854517	NA	NA
Ank2_1870	0	0	0	0	2943	0	0	0	0	0	6885.83144856656	0	1147.63857476109	3.53163660012597	-7.83583	-27.6733	NA	NA
Ank2_2307	784	0	0	1306	0	0	534.549134487464	0	0	977.274516292812	0	0	251.970608463379	3.72588003847234	-0.233573	-0.870264	NA	NA
Ank2_2768	0	0	0	0	0	471	0	0	0	0	0	331.270055543654	55.2116759239424	3.90777991591431	-6.01469	-23.5041	NA	NA
Ank2_3194	0	775	0	4957	508	9130	0	1526.18259828746	0	3709.30304537785	1188.58388578723	6421.43441000756	2140.91732324335	2.38934741941792	-1.21012	-2.89139	0.226234144984246	0.999961892287326
Ank2_3221	938	445	2906	874	365	2827	639.549857333216	876.324201597314	1658.4975070691	654.010664042816	854.00220140224	1988.32366671319	1111.78468302631	1.71953912832236	-0.0810598	-0.139385	0.935394426201796	0.999961892287326
Ank2_3223	0	0	2906	0	0	0	0	0	1658.4975070691	0	0	0	276.416251178183	3.90693180089613	6.25100619365085	24.4222548855732	NA	NA
Ank2_3225	938	445	0	874	365	2827	639.549857333216	876.324201597314	0	654.010664042816	854.00220140224	1988.32366671319	835.368431848129	2.40716802035866	-0.50098	-1.20594	0.616385243854465	0.999961892287326
Ankle2_1089	4074	1053	7859	3529	372	14345	2777.74639528307	2073.63906580218	4485.24841984035	2640.73642266258	870.380325812694	10089.3183583306	3822.84483128858	1.30281334142371	-0.416578	-0.542723	0.676987328934229	0.999961892287326
Ankle2_222	0	0	0	0	0	0	0	0	0	0	0	0	0	NA	NA	NA	NA	NA
Ankle2_232	0	0	0	0	0	0	0	0	0	0	0	0	0	NA	NA	NA	NA	NA
Ankle2_505	0	0	0	0	533	0	0	0	0	0	1247.07718725313	0	207.846197875522	3.90703468908519	-6.48371	-25.3321	NA	NA
Ankle2_522	0	0	0	0	0	0	0	0	0	0	0	0	0	NA	NA	NA	NA	NA
Ankrd49_6	12397	1961	33379	11453	2377	47920	8452.55818908302	3861.73429063445	19049.8927351891	8570.23356439631	5561.54310337843	33703.738984399	13199.9501445134	1.08887172741355	-0.559244	-0.608945	0.575995324907813	0.999961892287326
anon-18DEc_250	4111	4062	4082	4987	587	12249	2802.97384168108	7999.16608289503	2329.65823257263	3731.75192400632	1373.42271841949	8615.13144448879	4475.35070734389	1.23320468258525	-0.0514606	-0.0634615	0.958958493223122	0.999961892287326
anon-18DEc_251	0	0	0	0	0	0	0	0	0	0	0	0	0	NA	NA	NA	NA	NA
anon-21Cb_23	0	1326	0	0	859	2625	0	2611.24919397312	0	0	2009.82983836856	1846.25030955858	1077.88822365004	3.1731484513562	-0.177268	-0.562497	NA	NA
anon-21Cb_319	0	399	0	0	0	1377	0	785.737879634445	0	0	0	968.490162385588	292.371340336672	3.72570423966615	-0.081158	-0.302371	NA	NA
anon-69Ag_63	1784	809	0	1105	213	0	1216.37201010923	1593.13770582523	0	826.86702948205	498.362928489527	0	689.123278984339	2.98563123536978	0.36309452806748	1.08406636439012	0.716534272068169	0.999961892287326
anon-87Ab_386	5087	819	47301	3628	1280	28403	3468.43296828792	1612.83038451281	26995.4	2714.81772213654	2994.85703505443	19976.7800161495	9627.18395597854	1.28971780652451	0.248521082440059	0.32052206531969	0.803731260208649	0.999961892287326
anon-AE003828.1_7	0	0	1196	0	0	0	0	0	682.575023556312	0	0	0	113.762503926052	3.9071782199578	6.03684707468703	23.5870374074331	NA	NA
anon-AE003828.1_8	0	0	1196	0	0	0	0	0	682.575023556312	0	0	0	113.762503926052	3.9071782199578	6.03684707468703	23.5870374074331	NA	NA
anon-EST:fe1H12_274	0	0	0	0	0	0	0	0	0	0	0	0	0	NA	NA	NA	NA	NA
anon-EST:fe1H12_276	0	0	0	0	0	0	0	0	0	0	0	0	0	NA	NA	NA	NA	NA
anon-EST:fe1H12_536	8969	0	0	0	0	0	6115.26937145161	0	0	0	0	0	1019.2115619086	3.58988068607937	7.4265503206187	26.6604295601856	NA	NA
anon-EST:fe1H12_538	0	2284	11603	7549	0	8281	0	4497.80781224329	6622.00501532098	5648.88615887782	0	5824.30430988747	3765.50054938826	3.4487060891376	-0.0130742	-0.0450892	0.989568557448424	0.999961892287326
anon-EST:fe1H12_541	29926	8340	37576	19269	2332	30383	20404.2313758569	16423.6940254418	21445.1831815652	14418.9147430675	5456.25516073979	21369.3802496451	16586.2764560527	0.931808995308821	0.535072741657887	0.498585593821373	0.592599557996816	0.999961892287326
anon-EST:Posey170_24	383	0	0	541	0	0	261.138161363136	0	0	404.828111266777	0	0	110.994378771652	3.72697680801045	-0.169666	-0.632341	NA	NA
anon-EST:Posey2_1035	0	0	0	0	0	0	0	0	0	0	0	0	0	NA	NA	NA	NA	NA
anon-EST:Posey2_1036	0	0	0	0	0	0	0	0	0	0	0	0	0	NA	NA	NA	NA	NA
anon-EST:Posey2_259	561	0	0	432	0	0	382.50263322381	0	0	323.263852249996	0	0	117.627747578968	3.72683258083789	0.0650834576861124	0.242555150578188	NA	NA
anon-EST:Posey2_298	0	0	0	0	395	0	0	0	0	0	924.194163161329	0	154.032360526888	3.90712900611997	-6.37159	-24.8946	NA	NA
anon-EST:Posey2_326	0	571	2339	0	342	0	0	1124.45195306082	1334.90215727275	0	800.188364053606	0	543.25707906453	3.5570171857537	0.455580958866696	1.62050930019099	0.648691338119883	0.999961892287326
anon-EST:Posey2_327	2495	396	3741	2795	304	2599	1701.1480746763	779.830076028171	2135.04445077271	2091.4871922193	711.278545825428	1827.96363982581	1541.12532989129	1.5529280880152	-0.00296841	-0.00460973	0.997631555690635	0.999961892287326
anon-EST:Posey2_345	11797	0	0	6020	0	0	8043.46446370996	0	0	4504.74164478004	0	0	2091.36768474833	3.20224858110921	0.261176784029614	0.836352986077498	NA	NA
anon-EST:Posey2_38	1407	666	0	1257	642	0	959.324785999824	1311.53240059283	0	940.608014532974	1502.10798164449	0	785.595530461687	2.91352630363697	-0.0361015	-0.105183	0.971201450409027	0.999961892287326
anon-EST:Posey2_416	2324	897	3702	3405	1065	3482	1584.55636294498	1766.43327827593	2112.78656956979	2547.94772433157	2491.81464244763	2449.00707728876	2158.75760914311	1.34935124147352	-0.337057	-0.454808	0.736074037357614	0.999961892287326
anon-EST:Posey2_436	2530	0	566	407	0	0	1725.01187532307	0	323.024634893706	304.556453392936	0	0	392.098827268285	3.64052333926125	0.755054092564735	2.74879204638664	0.450216526637173	0.999961892287326
anon-EST:Posey2_581	5728	659	5199	3490	652	5963	3905.48143156147	1297.74752551153	2967.14677882046	2611.55288044557	1525.50530223085	4193.97736986584	2750.23521473929	1.30982822934185	-0.0214452	-0.0280895	0.982890514092805	0.999961892287326
anon-EST:Posey2_605	0	0	0	0	199	0	0	0	0	0	465.606679668619	0	77.6011132781031	3.90748798460329	-6.14008	-23.9923	NA	NA
anon-EST:Posey2_685	0	0	0	0	0	0	0	0	0	0	0	0	0	NA	NA	NA	NA	NA
anon-EST:Posey2_750	2702	546	1204	1816	916	0	1842.28540993001	1075.22025634187	687.140742777425	1358.90545297683	2143.19456571083	0	1184.45773795616	2.24586416761736	0.018624666269616	0.0418284706087623	0.985140525409618	0.999961892287326
anon-EST:Posey2_759	0	0	0	0	1582	0	0	0	0	0	3701.45611676259	0	616.909352793764	3.90685565052667	-6.86464	-26.8192	NA	NA
anon-EST:Posey2_760	0	0	0	4912	0	20855	0	0	0	3675.62972743514	0	14668.0191260359	3057.27480891184	3.90678304276098	-7.42776	-29.0187	1.10449749445798e-13	1.02309337526573e-11
anon-EST:Posey2_799	1044	0	0	1745	0	0	711.823082149123	0	0	1305.77644022278	0	0	336.266587061985	3.72564957481098	-0.234899	-0.875151	NA	NA
anon-EST:Posey2_801	0	0	0	0	0	0	0	0	0	0	0	0	0	NA	NA	NA	NA	NA
anon-EST:Posey2_802	0	0	0	0	0	0	0	0	0	0	0	0	0	NA	NA	NA	NA	NA
anon-WO0118547.141_519	0	0	1666	0	0	1125	0	0	950.811027796669	0	0	791.250132667964	290.343526744105	3.72571938175364	0.0711256295717529	0.26499413663491	NA	NA
anon-WO0118547.327_5	3928	966	5646	4563	645	4252	2678.20025544229	1902.31276122024	3222.25634030012	3414.47443939058	1509.1271778204	2990.57383475927	2619.49080148882	1.29529473079539	-0.0158187	-0.0204898	0.987379050862548	0.999961892287326
anon-WO0118547.344_2	32665	33666	94132	60671	0	174710	22271.744232185	66297.3720696071	53722.5352152197	45399.8638422674	0	122879.387269707	51761.817104831	2.45406090152264	-0.0985965	-0.241962	0.921458650321521	0.999961892287326
anon-WO0118547.344_287	1050	191	1807	3680	1099	3307	715.914019402853	376.13016293278	1031.28182906878	2753.72911175922	2571.36553244127	2325.92372331818	1629.05739648718	1.49832634468751	-1.23407	-1.84903	0.217178549812476	0.999961892287326
anon-WO0118547.376_103	4470	0	1336	693	0	908	3047.74825402929	0	762.47510992578	518.569096317702	0	638.626773744454	827.903205669538	2.79665794410509	0.614658207203825	1.71898875808597	0.538780465398995	0.999961892287326
anon-WO0118547.376_104	0	0	0	0	0	10809	0	0	0	0	0	7602.3312746738	1267.05521244563	3.42705098038043	-8.1139	-27.8068	NA	NA
anon-WO0118547.376_137	0	990	5469	11111	1388	13881	0	1949.57519007043	3121.24	8314.31634803173	3247.54809738715	9762.97163694578	4399.27517916135	1.75831763822864	-1.17855	-2.07226	0.23857885513771	0.999961892287326
anon-WO0118547.376_197	3210	0	3403	1169	994	0	2188.65143074587	0	1942.14281368071	874.757970556123	2325.69366628446	0	1221.87431354453	2.64727145377622	0.139177336942412	0.368440191100241	0.889310016692876	0.999961892287326
anon-WO0118547.376_209	3062	2054	3849	1510	366	0	2087.74164515384	4044.87620242895	2196.68166025773	1129.92689096642	856.341933460877	0	1719.2613887113	2.03270260711973	1.0174800454061	2.06823434098928	0.308925120243732	0.999961892287326
anon-WO0118547.376_228	2043	4166	0	3531	1277	5438	1392.96413489527	8203.96994124586	0	2642.23301457115	2987.83783887852	3824.72730795412	3175.28870625749	1.91093807583375	0.0112098353923531	0.0214213012750763	0.991056032728791	0.999961892287326
anon-WO0118547.376_231	2043	3219	0	3531	1277	5438	1392.96413489527	6339.07326953203	0	2642.23301457115	2987.83783887852	3824.72730795412	2864.47259430518	1.92772549927502	-0.150602	-0.290319	0.880289795685821	0.999961892287326
anon-WO0118547.376_297	0	4661	0	0	4010	0	0	9178.75753628107	0	0	9382.32555513146	0	3093.51384856876	3.72503	-0.00845765	-0.031505	NA	NA
anon-WO0118547.376_320	5224	0	0	4098	0	0	3561.8427022481	0	0	3066.51682064927	0	0	1104.72658714956	3.53299073818814	0.0611543513750872	0.216057757008086	NA	NA
anon-WO0118547.376_364	2701	700	2231	4403	583	2007	1841.60358705439	1378.48750813061	1273.26494778774	3294.7470867054	1364.06379018495	1411.59023667965	1760.62619275712	1.46787668508928	-0.295696	-0.434045	0.767462274468973	0.999961892287326
anon-WO0118547.376_375	0	2495	5672	5123	1560	4388	0	4913.32333255123	3237.09492776873	3833.52017378873	3649.98201147259	3086.22718413069	3120.02460495199	1.86763441361451	-0.20081	-0.375039	0.840847439544881	0.999961892287326
anon-WO0118547.376_377	3785	0	0	0	0	0	2580.69958422838	0	0	0	0	0	430.116597371397	3.90687011517112	6.51643684679235	25.458872374133	NA	NA
anon-WO0118547.376_429	0	0	649	0	0	0	0	0	370.393971812748	0	0	0	61.732328635458	3.90753103506076	5.82287501320965	22.7530648273965	NA	NA
anon-WO0118547.398_208	0	0	7450	6232	0	0	0	0	4251.82602466098	4663.3803870879	0	0	1485.86773529148	3.36326158234549	-0.039614	-0.133232	NA	NA
anon-WO0118547.398_26	8203	0	14123	9064	0	0	5592.99304872534	0	8060.2065699714	6782.55452961566	0	0	3405.95902471873	3.72503199578096	0.270973920644382	1.00938652442253	0.786411090412197	0.999961892287326
anon-WO0118547.398_276	0	0	4963	0	0	0	0	0	2832.45806179764	0	0	0	472.07634363294	3.90686025470776	6.54382506161047	25.5658100469665	NA	NA
anon-WO0118547.398_297	22456	7223	943	21005	1347	13357	15311.0144949624	14224.0218160391	538.184153188631	15717.9565197018	3151.61908298306	9394.42490848533	9722.87016256004	1.23403248091242	0.0724828472485009	0.0894461878136635	0.942217655473618	0.999961892287326
anon-WO0118547.398_339	0	0	0	0	0	0	0	0	0	0	0	0	0	NA	NA	NA	NA	NA
anon-WO0118547.398_340	0	0	1190	0	0	1000	0	0	679.150734140478	0	0	703.333451260412	230.414030900148	3.72590118124853	-0.0135335	-0.0504245	NA	NA
anon-WO0118547.398_44	0	0	2339	0	0	0	0	0	1334.90215727275	0	0	0	222.483692878792	3.90697353654149	6.28090258389955	24.5393201808906	NA	NA
anon-WO0118547.398_448	9896	0	15243	23224	8190	22195	6747.31917715299	0	8699.40726092715	17378.4252422544	19162.4055602311	15610.4859507249	11266.3405318817	1.57726032197696	-1.11288	-1.75531	0.265758454155408	0.999961892287326
anon-WO0118547.398_79	9193	520	191	8296	392	1628	6267.99769559089	1024.01929175416	109.00654640406	6207.86323672677	917.17496698542	1145.02685865195	2611.84809935221	1.62261667646395	-0.0987215	-0.160187	0.921359408768278	0.999961892287326
anon-WO0118547.398_88	0	0	0	3914	0	0	0	0	0	2928.83036506131	0	0	488.138394176884	3.90687962829797	-6.78337	-26.5018	NA	NA
anon-WO0118547.398_89	5297	0	0	0	14258	0	3611.61577216849	0	0	0	33359.899692036	0	6161.91924403408	3.7250516184988	-0.861049	-3.20745	NA	NA
anon-WO0118547.398_92	5297	0	0	3914	9248	0	3611.61577216849	0	0	2928.83036506131	21637.8420782683	0	4696.38136924968	3.72505540480867	-0.742482	-2.76579	0.457795505897843	0.999961892287326
anon-WO0140519.124_1016	2455	1275	3143	0	182	700	1673.87515965143	2510.81653266646	1793.75693899456	0	425.831234671802	492.333415882289	1149.43554697776	2.18094942622308	1.23946088972877	2.70320151627991	0.215174863979952	0.999961892287326
anon-WO0140519.124_1023	2139	5434	39675	1559	2482	2598	1458.41913095496	10701.001598831	22643.1137622046	1166.59339272626	5807.21496953523	1827.26030637455	7267.26719343777	1.22901719393549	1.61404784955588	1.98369255893879	0.106517047812736	0.999961892287326
anon-WO0140519.124_1236	2331	0	1666	2329	0	1305	1589.32912307433	0	950.811027796669	1742.78127752371	0	917.850153894838	866.795263714924	2.77262916294653	-0.024109	-0.0668452	0.980765704088771	0.999961892287326
anon-WO0140519.124_1305	2286	2317	0	2046	412	0	1558.64709367136	4562.7936519123	0	1531.01352246179	963.969608158145	0	1436.07064603393	2.61409363316866	0.495322347632566	1.29481899531244	0.620372598513417	0.999961892287326
anon-WO0140519.124_1537	0	0	0	0	0	0	0	0	0	0	0	0	0	NA	NA	NA	NA	NA
anon-WO0140519.124_1714	0	0	2294	0	0	0	0	0	1309.22	0	0	0	218.203331108999	3.90697773866307	6.27398818437018	24.5123321689695	NA	NA
anon-WO0140519.124_1737	8916	0	755	6210	0	515	6079.13275904366	0	430.889751492488	4646.91787609369	0	362.216727399112	1919.85951900482	2.49885722053764	0.151305429855575	0.378090665901156	0.879734786191088	0.999961892287326
anon-WO0140519.124_1738	0	0	13026	0	0	9194	0	0	7434.13232177636	0	0	6466.44775088823	2316.7633454441	3.72505292181408	0.0540293390960311	0.201262147463354	NA	NA
anon-WO0140519.124_1739	0	0	0	6210	0	0	0	0	0	4646.91787609369	0	0	774.486312682282	3.78649257677864	-7.16621	-27.1348	NA	NA
anon-WO0140519.124_1740	0	0	0	0	0	0	0	0	0	0	0	0	0	NA	NA	NA	NA	NA
anon-WO0140519.124_1741	0	0	12272	0	2630	8679	0	0	7003.81328518651	0	6153.4953142134	6104.23102348912	3210.25660381484	3.72502960979381	-0.216777	-0.807499	NA	NA
anon-WO0140519.124_1743	0	0	0	0	0	0	0	0	0	0	0	0	0	NA	NA	NA	NA	NA
anon-WO0140519.124_1830	0	0	0	0	0	4000	0	0	0	0	0	2813.33380504165	468.888967506942	3.90688434575002	-6.76885	-26.4451	NA	NA
anon-WO0140519.124_1839	5517	3607	12644	0	839	4118	3761.61680480528	7103.14920261013	7216.11922896824	0	1963.03519719583	2896.32715229038	3823.37459764498	1.7787177681929	1.06575023660482	1.89566888230478	0.286536561704388	0.999961892287326
anon-WO0140519.124_1848	14694	0	25208	9139	5544	0	10018.7053343862	0	14386.5812657254	6838.67672618684	12971.4745330795	0	7369.23964322965	3.57839960543456	0.084130722003717	0.301053342423025	0.932952498598053	0.999961892287326
anon-WO0140519.124_210	0	0	9805	0	0	4695	0	0	5595.85962037595	0	0	3302.15055366764	1483.00169567393	3.35922975719115	0.226528897772037	0.760962614259538	NA	NA
anon-WO0140519.124_211	0	0	4115	0	0	0	0	0	2348.49182435972	0	0	0	391.415304059953	3.90688109222204	6.24734758682837	24.4076441635188	NA	NA
anon-WO0140519.124_213	0	0	0	0	0	0	0	0	0	0	0	0	0	NA	NA	NA	NA	NA
anon-WO0140519.124_217	1520	0	11699	0	0	5545	1036.37077094508	0	6676.79364597433	0	0	3899.98398723899	1935.5247340264	2.83613582477433	0.346890419887751	0.98382834711466	0.728673644119564	0.999961892287326
anon-WO0140519.124_642	5589	2753	7367	0	3009	9101	3810.70805185005	5421.3944426908	4204.45668774193	0	7040.25376443655	6401.03773992101	4479.64178110672	1.78148103190662	-0.000258232	-0.000460036	0.999793960334506	0.999961892287326
anon-WO0140519.124_710	6505	2143	12885	0	2844	7512	4435.25780591958	4220.14104274841	7353.66152050425	0	6654.19797476157	5283.44088586822	4657.78	1.76994619343576	0.239246898835971	0.423454137886036	0.810914138362368	0.999961892287326
anon-WO0140519.124_716	0	1296	3129	0	0	0	0	2552.17115791038	1785.76693035761	0	0	0	722.989681377998	3.32884032641442	3.85726584817238	12.8402221050974	0.000114662432269589	0.0035159304608494
anon-WO0140519.135_128	0	0	0	0	0	0	0	0	0	0	0	0	0	NA	NA	NA	NA	NA
anon-WO0140519.135_149	0	0	0	39532	7604	17077	0	0	0	29581.6356646918	17791.3225738702	12010.8253471741	9897.29726428934	1.63787785056877	-10.2837	-16.8435	8.34455599818605e-25	5.09184807009313e-22
anon-WO0140519.135_159	0	0	0	0	0	18801	0	0	0	0	0	13223.372217147	2203.8953695245	3.90679014937459	-7.31249	-28.5684	NA	NA
anon-WO0140519.135_160	3990	674	0	13377	4119	0	2720.47327373084	1327.2865435429	0	10009.9549804356	9637.35634952282	0	3949.1785245387	3.5306927593433	-0.645492	-2.27903	0.518608248807586	0.999961892287326
anon-WO0140519.135_161	0	0	0	0	0	18801	0	0	0	0	0	13223.372217147	2203.8953695245	3.90679014937459	-7.31249	-28.5684	NA	NA
anon-WO0140519.135_170	660	375	0	15654	2830	12430	450.003097910365	738.475450784253	0	11713.8248683367	6621.44172594066	8742.43479916693	4711.02999035648	1.66113355050822	-2.7154	-4.51064	0.00661954207990094	0.107141765972296
anon-WO0140519.135_206	2321	1186	1809	28739	7127	16398	1582.51089431812	2335.55	1032.42325887405	21505.2774301218	16675.2703819007	11533.2619337682	9110.71593188833	0.978829023782132	-3.40022	-3.32824	0.000673309412356764	0.0159865137517548
anon-WO0140519.135_69	0	0	838	16754	0	9025	0	0	478.25908841153	12536.9504180473	0	6347.58439762522	3227.13231734734	3.72560365494102	-1.42332	-5.30273	0.154642831085054	0.999961892287326
anon-WO0140519.147_118	0	0	1565	0	0	1768	0	0	893.168822630124	0	0	1243.49354182841	356.110394076422	3.72557758473062	-0.128108	-0.477277	NA	NA
anon-WO0140519.147_130	3640	0	4109	0	0	1180	2481.83526726322	0	2345.06753494389	0	0	829.933472487287	942.806	3.11892379880341	0.814282533726719	2.53968517339021	NA	NA
anon-WO0140519.147_137	3110	0	0	5666	367	0	2120.46914318369	0	0	4239.84487696407	858.681665519513	0	1203.16594761121	3.08924984772028	-0.409659	-1.26554	0.682056385531938	0.999961892287326
anon-WO0140519.147_147	0	109	0	0	741	0	0	214.650197694623	0	0	1733.74145544948	0	324.731942190684	3.7265600083442	-0.809118	-3.01523	NA	NA
anon-WO0140519.147_149	5346	0	27915	2910	0	20193	3645.02509307396	0	15931.5065071693	2177.54122696178	0	14202.4123813015	5992.74753475109	3.53928754093997	0.0726894582832301	0.257268894059512	0.942053237428986	0.999961892287326
anon-WO0140519.147_152	5346	109	27915	2910	741	20193	3645.02509307396	214.650197694623	15931.5065071693	2177.54122696178	1733.74145544948	14202.4123813015	6317.47947694177	1.42488633282168	0.0896873593080462	0.127794292504902	0.9285356612679	0.999961892287326
anon-WO0140519.147_20	9486	706	26946	10008	8399	33049	6467.77179814806	1390.30311534315	15378.483766512	7488.94591045824	19651.4095604861	23244.4672307054	12270.2302302755	1.09741865554364	-1.01738	-1.11649	0.308972923446476	0.999961892287326
anon-WO0140519.147_264	6407	1156	7802	3429	573	4036	4368.43916410865	2276.47365628426	4452.71767038992	2565.90682723434	1340.66646959859	2838.65380928702	2973.8095994838	1.25185829814498	0.573751912379926	0.718256092589359	0.566135693763076	0.999961892287326
anon-WO0140519.147_269	380	0	0	0	0	0	259.092692736271	0	0	0	0	0	43.1821154560451	3.9078623268917	5.69496801008339	22.2551509394583	NA	NA
anon-WO0140519.147_270	2302	0	0	1592	0	0	1569.5562596813	0	0	1191.28715921758	0	0	460.14056981648	3.72544534839156	0.106811403307403	0.39792004560674	NA	NA
anon-WO0140519.147_29	2849	0	8018	1955	1588	3252	1942.51337264641	0	4575.99208935996	1462.91859062209	3715.4945091144	2287.24038349886	2330.69315754029	1.92696323693406	-0.101472	-0.195532	0.919176137104665	0.999961892287326
anon-WO0140519.167_183	113070	23718	151100	47912	15882	45307	77093.712546553	46707.0953112024	86235.0217887615	35852.3557615783	37159.6245552613	31865.9286762555	52485.623106602	0.784111932728423	1.27780089314239	1.00193892796398	0.20131963941161	0.999961892287326
anon-WO0140519.167_184	0	0	404	0	0	290	0	0	230.568820666179	0	0	203.96670086552	72.4225869219498	3.72798486213199	0.0473879165899428	0.17666143569528	NA	NA
anon-WO0140519.167_231	0	0	8958	0	0	1687	0	0	5112.46409784067	0	0	1186.52353227632	1049.83127168616	3.53142457323104	0.596677724828587	2.10712237975926	NA	NA
anon-WO0140519.167_234	3990	0	0	4272	0	0	2720.47327373084	0	0	3196.7203166944	0	0	986.198931737541	3.60004854332519	-0.064627	-0.23266	NA	NA
anon-WO0140519.167_236	1982	0	0	0	0	0	1351.37293948234	0	0	0	0	0	225.228823247056	3.90697094535872	6.28520008053547	24.5560941004184	NA	NA
anon-WO0140519.167_383	4440	0	0	0	0	1754	3027.29356776064	0	0	0	0	1233.64687351076	710.157	3.72534317246101	0.347620173059629	1.2950044383174	NA	NA
anon-WO0140519.167_384	0	875	2342	3111	0	0	0	1723.10938516326	1336.61430198067	2327.94871377254	0	0	897.945400152745	3.23603006421173	0.121820840744905	0.394215903098061	0.903040908351112	0.999961892287326
anon-WO0140519.185_146	1662	716	987	1833	672	984	1133.18961928337	1409.99579403073	563.295608904749	1371.62648419964	1572.29994340358	692.080116040246	1123.74792764372	1.69620402502888	-0.133875	-0.22708	0.893501292964055	0.999961892287326
anon-WO0140519.185_156	0	0	516	0	0	0	0	0	294.488889761753	0	0	0	49.0814816269589	3.9077297556451	5.74078601677651	22.4334403385489	NA	NA
anon-WO0140519.185_336	28889	0	10265	14029	0	3352	19697.1810538372	0	5858.38847558992	10497.8439426278	0	2357.5737286249	6401.83120011329	3.50721112523956	0.2826508052601	0.991316048766145	0.77744453067158	0.999961892287326
anon-WO0140519.199_285	606	136	0	410	230	0	413.18466262679	267.820430151089	0	306.801341255783	538.138373486343	0	254.324134586668	3.42972343592838	-0.0906536	-0.310917	0.92776780857089	0.999961892287326
anon-WO0140519.201_393	0	1406	8537	0	1278	1534	0	2768.79062347376	4872.19312382963	0	2990.17757093716	1078.91351423347	1951.67913874567	2.48346378749427	0.366114253794124	0.909231491383193	0.71427982183263	0.999961892287326
anon-WO0140519.212_167	9879	2099	8293	9110	1662	3658	6735.72818826742	4133.49325652306	4732.9386875857	6816.97614351265	3888.63468145349	2572.79376471059	4813.42745367548	1.10735711542156	0.210118544174677	0.232676264973847	0.833575152384352	0.999961892287326
anon-WO0140519.212_312	1902	840	1403	1433	668	1497	1296.8271094326	1654.18500975673	800.713008402597	1072.30810248668	1562.94101516903	1052.89017653684	1239.97740363074	1.62683729927007	0.0151659548636283	0.0246725410511968	0.987899782620399	0.999961892287326
anon-WO0140519.212_98	0	292	770	0	226	722	0	575.026217677338	439.450475032074	0	528.779445251798	507.806751810018	341.843814961871	3.32396837845398	-0.00934688	-0.0310687	0.992542378667604	0.999961892287326
anon-WO0140519.219_50	0	0	2660	0	0	0	0	0	1518.10164101989	0	0	0	253.016940169982	3.90694774820174	6.10998714220872	23.8714005067939	NA	NA
anon-WO0140519.239_119	11578	1384	6235	10770	1396	3184	7894.1452539488	2725.46673036108	3558.40741795452	8059.14742762143	3266.26595385624	2239.41370881315	4623.8077487592	1.17422885006005	0.0543350398545775	0.0638017713664074	0.956668233008805	0.999961892287326
anon-WO0140519.239_122	1554	0	603	1344	0	674	1059.55274871622	0	344.141086291351	1005.70976255554	0	474.046746149518	480.575057285439	3.11506604606836	-0.0244374	-0.076124	0.980503746303789	0.999961892287326
anon-WO0140519.25_65	0	0	0	0	3768	0	0	0	0	0	8816.11039694149	0	1469.35173282358	3.37123295102715	-8.30861	-28.0103	NA	NA
anon-WO0140519.25_67	0	0	0	0	0	0	0	0	0	0	0	0	0	NA	NA	NA	NA	NA
anon-WO0140519.251_108	0	3242	0	0	6873	0	0	6384.36643051346	0	0	16080.9784390071	0	3744.2241449201	3.72502691920334	-0.35776	-1.33266	NA	NA
anon-WO0140519.251_114	0	6586	0	0	6165	0	0	12969.5981836402	0	0	14424.4481414926	0	4565.67438752215	3.72500558195148	-0.041212	-0.153515	NA	NA
anon-WO0140519.251_115	0	5956	0	0	6764	0	0	11728.9594263227	0	0	15825.9476446158	0	4592.48451182308	3.72500585945559	-0.116012	-0.432145	NA	NA
anon-WO0140519.251_339	7733	572	3698	4757	487	2384	5272.53629718311	1126.42122092958	2110.50370995923	3559.64385452137	1139.44951255587	1676.74694780482	2480.88359049233	1.38963646654527	0.29967177373857	0.416434824781419	0.764427530938007	0.999961892287326
anon-WO0140519.251_362	6747	678	2804	5395	922	2233	4600.25894182005	1335.16361501793	1600.28458699992	4037.05667335354	2157.23295806265	1570.5435966645	2550.09006198643	1.3565476022961	-0.0318123	-0.0431549	0.974621707821168	0.999961892287326
anon-WO0140519.251_363	0	678	2804	5395	922	2233	0	1335.16361501793	1600.28458699992	4037.05667335354	2157.23295806265	1570.5435966645	1783.38023834975	2.04203522368409	-0.687268	-1.40342	0.491914082612728	0.999961892287326
anon-WO0140519.252_159	0	1162	12017	0	388	5468	0	2288.28926349681	6858.28098501355	0	907.816038750875	3845.82731149193	2316.70226645886	2.43647575171829	0.387521751228085	0.944187350130634	0.698369985291897	0.999961892287326
anon-WO0140519.252_16	0	1104	4880	0	1114	4130	0	2174.07172710884	2785.0887248786	0	2606.46151332081	2904.7671537055	1745.06485316896	2.51870123093154	-0.0604387	-0.152227	0.951806233928028	0.999961892287326
anon-WO0140519.252_162	0	0	0	0	0	0	0	0	0	0	0	0	0	NA	NA	NA	NA	NA
anon-WO0140519.252_163	0	0	18275	0	0	23344	0	0	10429.8148457288	0	0	16418.6160862231	4474.73848865864	3.72500823741167	-0.175704	-0.654497	NA	NA
anon-WO0140519.252_174	0	0	0	0	0	0	0	0	0	0	0	0	0	NA	NA	NA	NA	NA
anon-WO0140519.252_175	0	4356	0	0	7765	0	0	8578.13083630988	0	0	18168.0194353107	0	4457.69171193676	3.72501237890532	-0.290628	-1.08259	NA	NA
anon-WO0140519.252_179	0	4356	18275	0	7765	23344	0	8578.13083630988	10429.8148457288	0	18168.0194353107	16418.6160862231	8932.4302005954	3.67165073483562	-0.235183	-0.863509	0.814066955046347	0.999961892287326
anon-WO0140519.252_201	0	0	0	0	0	0	0	0	0	0	0	0	0	NA	NA	NA	NA	NA
anon-WO0140519.252_202	0	0	0	0	0	0	0	0	0	0	0	0	0	NA	NA	NA	NA	NA
anon-WO0140519.252_223	0	0	38297	0	0	27891	0	0	21856.668626368	0	0	19616.6732891042	6912.22365257869	3.7249896928204	0.0419185038661842	0.156145994839988	NA	NA
anon-WO0140519.252_225	0	0	0	0	0	0	0	0	0	0	0	0	0	NA	NA	NA	NA	NA
anon-WO0140519.252_246	0	0	9508	0	0	19074	0	0	5426.35729429215	0	0	13415.3822493411	3140.28992393888	3.72503957428178	-0.350529	-1.30573	NA	NA
anon-WO0140519.252_257	0	215	0	0	230	0	0	423.392591782972	0	0	538.138373486343	0	160.255160878219	3.72632291459721	-0.0928408	-0.345955	NA	NA
anon-WO0140519.253_162	18164	0	26023	13663	0	15565	12384.6307127937	0	14851.7139113762	10223.9676233604	0	10947.3851688683	8067.94956939977	3.48423606560708	0.104319715433526	0.363474514867359	0.916915632621052	0.999961892287326
anon-WO0140519.253_212	2974	0	0	2329	0	2725	2027.74123209913	0	0	1742.78127752371	0	1916.58365468462	947.851027384576	3.17136916993096	-0.268538	-0.851632	NA	NA
anon-WO0140519.253_213	4802	955	3061	5365	1155	2193	3274.11344873572	1880.6508146639	1746.95831697815	4014.60779472507	2702.3905277249	1542.41025861408	2526.85519357364	1.32080350924203	-0.196122	-0.259038	0.844514877971785	0.999961892287326
anon-WO0140519.253_215	15682	1581	33023	15911	1754	13234	10692.3463355005	3113.41250050641	18846.7182298496	11906.1369285872	4103.89003084803	9307.9148939803	9661.73648654535	1.06806594414051	0.343645692966888	0.367036261508498	0.731112757094568	0.999961892287326
anon-WO0140519.253_96	4983	0	18126	0	0	0	3397.52338922326	0	10344.7783252355	0	0	0	2290.38361907647	3.90678008626124	7.11458121554047	27.7951042149618	1.12253153497348e-12	7.52712904000901e-11
anon-WO0140519.32_7	885	1139	0	1516	760	1018	603.413244925262	2242.99610251537	0	1134.41666669212	1778.19636456357	715.993	1079.16930534657	2.30827672956448	-0.151806	-0.35041	0.879339996653959	0.999961892287326
anon-WO0140519.42_264	0	383	0	0	473	0	0	754.229593734317	0	0	1106.69326373496	0	310.153809578213	3.72567484685499	-0.148485	-0.553206	NA	NA
anon-WO0140519.42_265	2430	383	3981	4514	473	10352	1656.82958776089	754.229593734317	2272.01602740609	3377.80793763074	1106.69326373496	7280.90788744779	2741.41404961913	1.36652488516629	-0.972506	-1.32895	0.330798930832422	0.999961892287326
anon-WO0140519.42_390	899	4049	10161	1090	3214	26060	612.958765183967	7973.56560060117	5799.03412571546	815.642590167814	7519.89883645699	18328.8697398463	6841.66160966196	1.31840872870448	-0.67533	-0.89036	0.499466380891425	0.999961892287326
anon-WO0140519.42_392	0	4049	781	16073	3214	990	0	7973.56560060117	445.728338961104	12027.360873181	7519.89883645699	696.300116747808	4777.14229432468	1.89319196604184	-0.668619	-1.26582	0.503738266664322	0.999961892287326
anon-WO0140519.45_141	0	867	0	0	1701	0	0	1707.35524221319	0	0	3979.8842317403	0	947.873245658916	3.67174828381503	-0.332536	-1.22099	NA	NA
anon-WO0140519.45_198	0	0	0	0	8292	0	0	0	0	0	19401.058230212	0	3233.50970503533	3.90678204288156	-7.44724	-29.0947	NA	NA
anon-WO0140519.45_200	0	6678	0	0	0	0	0	13150.770827566	0	0	0	0	2191.79513792766	3.90678101888274	6.98997912520661	27.3083177687438	NA	NA
anon-WO0140519.45_247	0	0	0	0	737	0	0	0	0	0	1724.38252721493	0	287.397087869156	3.90695994455494	-6.59745	-25.776	NA	NA
anon-WO0140519.45_264	0	2078	0	0	0	0	0	4092.13863127914	0	0	0	0	682.02310521319	3.90682916807571	6.58520542037188	25.7272726140792	NA	NA
anon-WO0140519.45_267	0	2078	0	0	0	0	0	4092.13863127914	0	0	0	0	682.02310521319	3.90682916807571	6.58520542037188	25.7272726140792	NA	NA
anon-WO0140519.45_268	0	2078	0	0	1089	0	0	4092.13863127914	0	0	2547.9682118549	0	1106.68447385567	3.5856758477046	0.190663231993632	0.683656546004865	NA	NA
anon-WO0140519.45_269	0	0	0	0	1089	0	0	0	0	0	2547.9682118549	0	424.661368642484	3.90689685703801	-6.63186	-25.91	NA	NA
anon-WO0140519.45_271	0	0	0	0	0	0	0	0	0	0	0	0	0	NA	NA	NA	NA	NA
anon-WO0140519.45_412	0	1768	0	0	2298	0	0	3481.66559196416	0	0	5376.70427074616	0	1476.39497711839	3.42477007004513	-0.183049	-0.6269	NA	NA
anon-WO0140519.45_466	0	11508	0	0	14050	0	0	22662.3346336672	0	0	32873.2354238397	0	9255.9283429178	3.72498194904526	-0.144029	-0.536506	NA	NA
anon-WO0140519.45_481	0	17102	0	0	2246	0	0	33678.4190914995	0	0	5255.03820369707	0	6488.90954919942	3.72503406385117	0.719530885749829	2.68027705941112	NA	NA
anon-WO0140519.45_62	0	24189	0	0	17283	0	0	47634.6204773875	0	0	40437.5891694107	0	14678.7016077997	3.7249729993546	0.0634660138698423	0.236409188041827	NA	NA
anon-WO0140519.45_63	0	588	0	0	0	0	0	1157.92950682971	0	0	0	0	192.988251138285	3.90700636501318	6.22999295447036	24.340622127103	NA	NA
anon-WO0140519.45_64	0	0	0	0	0	0	0	0	0	0	0	0	0	NA	NA	NA	NA	NA
anon-WO0140519.45_65	0	0	0	0	850	0	0	0	0	0	1988.77224984083	0	331.462041640139	3.90693395071761	-6.59157	-25.7528	NA	NA
anon-WO0140519.48_62	2586	0	1318	2230	0	2507	1763.19395635788	0	752.202241678277	1668.69997804975	0	1763.25696230985	991.22552306596	2.70241437092124	-0.16585	-0.448195	0.868274991453025	0.999961892287326
anon-WO0140519.52_1001	39392	9172	6162	21260	0	16519	26858.3667164926	18062.1248922484	3516.74523006187	15908.7719880438	0	11618.3652813708	12660.7290180362	1.62994643636002	0.500157384391788	0.815229746308543	0.616964262637974	0.999961892287326
anon-WO0140519.52_1006	15609	9172	31813	13568	30221	17281	10642.5732655801	18062.1248922484	18156.1531976563	10152.8795077036	70709.0425440469	12154.3053712312	23312.8464630778	1.01265433356454	-0.976695	-0.989055	0.328719945335313	0.999961892287326
anon-WO0140519.52_1009	23709	9172	27032	12071	14092	14898	16165.3385581164	18062.1248922484	15427.565248139	9032.68046414283	32971.5041703024	10478.2617568776	17022.9125149711	0.942374033132277	-0.084715	-0.0798333	0.932487932361147	0.999961892287326
anon-WO0140519.52_1015	1568	1007	1828	1320	1168	1182	1069.09826897493	1983.05274383931	1043.2668420242	987.750659652765	2732.80704448717	831.340139389807	1441.21928306136	1.58749096850931	-0.0959602	-0.152336	0.92355220292413	0.999961892287326
anon-WO0140519.52_1052	2961	864	17068	1294	253	9515	2018.87753471605	1701.44743860692	9740.96195824343	968.294964841423	591.952210834978	6692.21778874282	3618.95864933094	1.41412111746682	0.499136310321238	0.705839196919733	NA	NA
anon-WO0140519.52_1062	438	0	0	0	0	0	298.638419522333	0	0	0	0	0	49.7730699203889	3.90771639142212	5.74568661538169	22.4525137669017	NA	NA
anon-WO0140519.52_1077	0	0	0	0	129710	0	0	0	0	0	303486.645325711	0	50581.1075542852	3.90676579933813	-7.67899	-30	NA	NA
anon-WO0140519.52_1078	0	0	0	0	0	0	0	0	0	0	0	0	0	NA	NA	NA	NA	NA
anon-WO0140519.52_1100	1860	0	3860	1282	0	1470	1268.19054865648	0	2202.95952418676	959.315413390034	0	1033.90017335281	910.727609931014	2.73977457330837	0.292080821825885	0.800235608989573	0.770224829622705	0.999961892287326
anon-WO0140519.52_1156	2062	2274	4601	1183	1562	3569	1405.91876953208	4478.11513355571	2625.8592670423	885.234113916077	3654.66147558986	2510.19708754841	2593.33097453074	1.35774634336107	0.199999125073684	0.271548080744208	0.841481265388941	0.999961892287326
anon-WO0140519.52_1171	0	0	0	0	0	0	0	0	0	0	0	0	0	NA	NA	NA	NA	NA
anon-WO0140519.52_1172	3586	0	4608	2729	0	0	2445.01683197965	0	2629.85427136077	2042.09965923666	0	0	1186.16179376285	3.03502600388697	0.432693400615784	1.31323572257919	NA	NA
anon-WO0140519.52_1190	36109	0	32438	17787	6250	26824	24619.9422158263	0	18512.8500118057	13309.940138821	14623.3253664767	18866.2164966093	14988.7123715898	1.59792665416717	-0.0736637	-0.117709	0.941277991019913	0.999961892287326
anon-WO0140519.52_1193	949	0	0	0	0	0	647.049908965055	0	0	0	0	0	107.841651494176	3.90720128843072	5.8335590827708	22.7928895643388	NA	NA
anon-WO0140519.52_1306	4835	1001	2684	2934	829	1774	3296.61360363123	1971.23713662677	1531.79879868323	2195.50032986456	1939.63787660947	1247.71354253597	2030.4168813252	1.39946873488549	0.240910345026273	0.337146495774746	0.809624604075799	0.999961892287326
anon-WO0140519.52_1358	18198	1416	13103	14254	3869	6141	12407.8126905649	2788.48330216134	7478.07736927956	10666.2105323413	9052.42333486375	4319.17072419019	7785.3629922335	1.06601820691538	-0.0789436	-0.0841553	0.937077480916176	0.999961892287326
anon-WO0140519.52_1373	3925	0	0	2117	0	0	2676.15478681543	0	0	1584.14253521584	0	0	710.049553671877	3.72529289243143	0.203049260257892	0.756417966052184	NA	NA
anon-WO0140519.52_1375	36273	8930	25062	17386	936	28711	24731.7611674283	17585.562068009	14303.3	13009.8734611538	2189.98920688355	20193.4067191377	15335.6415854254	1.02782054911944	0.659442814166487	0.677788875369465	0.509611456609436	0.999961892287326
anon-WO0140519.52_1612	0	0	0	0	0	0	0	0	0	0	0	0	0	NA	NA	NA	NA	NA
anon-WO0140519.52_1614	0	0	0	0	0	2121	0	0	0	0	0	1491.77025012333	248.628375020556	3.90699033801471	-6.54246	-25.5613	NA	NA
anon-WO0140519.52_387	0	0	4327	0	0	3890	0	0	2469.4833837192	0	0	2735.97	867.575084853701	3.67339339677818	-0.0401846	-0.147614	NA	NA
anon-WO0140519.52_388	0	0	4327	0	0	3890	0	0	2469.4833837192	0	0	2735.97	867.575084853701	3.67339339677818	-0.0401846	-0.147614	NA	NA
anon-WO0140519.52_390	0	0	0	0	0	3172	0	0	0	0	0	2230.97370739803	371.828951233005	3.9069155749286	-6.68651	-26.1236	NA	NA
anon-WO0140519.52_419	783	0	0	0	0	0	533.867311611842	0	0	0	0	0	88.9778852686403	3.90729488259456	5.95352881654308	23.2621926782581	NA	NA
anon-WO0140519.52_574	13393	0	9394	0	0	11463	9131.6537732023	0	5361.2957953913	0	0	8062.31135179811	3759.21015339862	3.72502246067928	0.227149576096335	0.846137272892626	0.820307435262848	0.999961892287326
anon-WO0140519.52_575	13393	0	9394	0	0	11463	9131.6537732023	0	5361.2957953913	0	0	8062.31135179811	3759.21015339862	3.72502246067928	0.227149576096335	0.846137272892626	0.820307435262848	0.999961892287326
anon-WO0140519.52_606	2120	0	1578	1166	0	1064	1445.46449631814	0	900.588116364432	872.513082693276	0	748.346792141079	661.152081252822	2.92464320110292	0.182384015357248	0.533408170504425	0.855281369318699	0.999961892287326
anon-WO0140519.52_619	17702	4756	35115	9906	2963	27589	12069.6285442565	9365.83798381309	20040.6538061705	7412.61972312143	6932.62608973928	19404.2665868235	12537.605455654	0.972254381455302	0.305890895996026	0.297403763879425	0.759687717879511	0.999961892287326
anon-WO0140519.52_821	2939	509	28127	3345	0	23078	2003.87743145237	1002.35734519783	16052.4980665288	2503.04996707462	0	16231.5293881878	6298.88536640689	1.80283563040817	0.0137314052763746	0.0247554666878228	0.989044268019535	0.999961892287326
anon-WO0140519.52_825	0	0	0	0	0	0	0	0	0	0	0	0	0	NA	NA	NA	NA	NA
anon-WO0140519.52_826	0	0	0	0	0	0	0	0	0	0	0	0	0	NA	NA	NA	NA	NA
anon-WO0140519.52_828	1914	0	17310	659	0	9401	1305.00898394006	0	9879.07496468208	493.127	0	6612.03777529914	3048.2081262989	3.50405902607692	0.186792624835637	0.654532383059914	0.851823229672787	0.999961892287326
anon-WO0140519.52_830	0	1367	0	0	1113	0	0	2691.9891765922	0	0	2604.12178126217	0	882.685159642395	3.72520500753304	0.0128828404061397	0.0479912215922006	NA	NA
anon-WO0140519.52_86	0	0	0	0	0	0	0	0	0	0	0	0	0	NA	NA	NA	NA	NA
anon-WO0140519.52_880	5689	0	0	395	0	2172	3878.89033941222	0	0	295.576901941547	0	1527.64025613762	950.351249581897	3.20621658723408	0.339690415071427	1.08912104332644	0.734089680655403	0.999961892287326
anon-WO0140519.52_881	0	0	2466	2274	0	2172	0	0	1407.38294990791	1701.62500003817	0	1527.64025613762	772.774701013951	3.27975234287989	-0.365287	-1.19805	0.71489713987411	0.999961892287326
anon-WO0140519.52_883	4548	0	2466	2274	0	1161	3100.93043832779	0	1407.38294990791	1701.62500003817	0	816.570136913339	1171.08475419787	2.62227106389083	0.320380399259604	0.840124250416251	0.748679982247636	0.999961892287326
anon-WO0140519.52_892	91883	58029	61716	60866	19562	17466	62647.9312807546	114274.645156158	35222.240931272	45545.7815533524	45769.8385310428	12284.4220597144	52624.1432520491	0.898622438015309	1.1506871094373	1.03403325567534	0.249860981570151	0.999961892287326
anon-WO0140519.52_903	0	1549	35221	0	214	9879	0	3050.39592870615	20101.1495858502	0	500.702660548163	6948.23116500161	5100.07989001769	3.72501832428867	0.43920152137319	1.6360337151706	0.660515522788564	0.999961892287326
anon-WO0140519.52_919	81255	40474	190390	33107	10050	16157	55401.5177586465	79704.1477201116	108658.41031345	24773.8341584274	23514.3071892946	11363.7585720145	50569.3292853241	0.81993602192571	2.47685811626607	2.03086519072561	0.0132544580772505	0.201692526651827
anon-WO0140519.52_926	2321	752	1621	1244	462	1522	1582.51089431812	1480.88943730602	925.128857177912	930.880167127303	1080.95621108996	1070.47351281835	1178.47317997294	1.64492779173872	0.226054624180659	0.371843533765817	0.821158935750443	0.999961892287326
anon-WO0140519.52_943	29975	5158	33043	26315	3658	26011	20437.6406967624	10157.4836670538	18858.1325279024	19691.4080369413	8558.73987049149	18294.4064007346	15999.635199981	0.916079594474502	0.0954573719849704	0.0874465506175934	0.923951547818278	0.999961892287326
anon-WO0140519.52_959	0	0	0	0	0	442	0	0	0	0	0	310.873385457102	51.812230909517	3.90784644762525	-5.9979	-23.4389	NA	NA
anon-WO0140519.52_962	0	0	1025	0	0	0	0	0	584.982775205033	0	0	0	97.4971292008389	3.90724807468683	5.98569519989213	23.3875960454407	NA	NA
anon-WO0140519.52_970	5284	3373	8653	3143	0	3375	3602.75207478541	6642.34052132076	4938.39605253576	2351.89418430958	0	2373.75039800389	3318.1888718259	1.75547921100368	0.959106982352663	1.68369236864857	0.337504853258073	0.999961892287326
anon-WO0140519.52_973	5000	2573	17979	2908	1286	6964	3409.11437810883	5066.92622631435	10260.8832345476	2176.04463505321	3008.89542740625	4898.01415457751	4803.31300933463	1.13122300779598	0.790267937411378	0.893969273123223	0.429371307415215	0.999961892287326
anon-WO0140519.52_978	0	0	0	0	0	0	0	0	0	0	0	0	0	NA	NA	NA	NA	NA
anon-WO0140519.52_980	6723	0	8708	4880	0	3873	4583.89519280513	0	4969.78537218091	3651.6842568981	0	2724.01045673158	2654.89587976929	2.28542055102466	0.255295526556133	0.583457642976048	0.798494854792432	0.999961892287326
anon-WO0140519.52_984	0	0	0	0	0	0	0	0	0	0	0	0	0	NA	NA	NA	NA	NA
anon-WO0140519.52_987	0	0	0	0	0	0	0	0	0	0	0	0	0	NA	NA	NA	NA	NA
anon-WO0140519.53_368	9246	0	0	10921	0	0	6304.13430799884	0	0	8172.14011671807	0	0	2412.71240411949	3.72504876032962	-0.10049	-0.37433	NA	NA
anon-WO0140519.53_4	5692	0	0	5289	0	0	3880.93580803909	0	0	3957.7373021996	0	0	1306.44551837311	3.43744545451525	-0.00820878	-0.0282172	NA	NA
anon-WO0140519.53_453	3454	0	0	2057	0	0	2355.01621239758	0	0	1539.24477795889	0	0	649.043498392745	3.72531466813764	0.164682852006863	0.613495444171906	NA	NA
anon-WO0140519.78_221	2736	562	3878	1891	398	4924	1865.46738770115	1106.73	2213.23239243426	1415.02764954801	931.213359337237	3463.21391400627	1832.48054087816	1.47782	-0.110958	-0.163976	0.9116495326495	0.999961892287326
anon-WO0140519.78_222	2736	562	0	0	398	0	1865.46738770115	1106.73	0	0	931.213359337237	0	650.568214880064	3.45109307514317	0.485336861300617	1.67494268114628	0.627437411907516	0.999961892287326
anon-WO0172774.24_168	0	0	0	0	0	0	0	0	0	0	0	0	0	NA	NA	NA	NA	NA
anon-WO0172774.24_169	0	0	0	0	0	0	0	0	0	0	0	0	0	NA	NA	NA	NA	NA
anon-WO0172774.24_170	14669	1979	8558	12919	2456	7188	10001.6597624957	3897.1811122721	4884.17813678505	9667.2354333743	5746.38193601069	5055.56084765984	6542.03287143294	1.05117370354434	-0.117957	-0.123994	0.906101412987333	0.999961892287326
anon-WO0172774.24_172	673	0	0	0	0	0	458.866795293448	0	0	0	0	0	76.4777992155746	3.90738255070022	5.64887508179145	22.0723159256772	NA	NA
anon-WO0172774.24_206	14616	0	0	9486	0	0	9965.52315008772	0	0	7098.33542232283	0	0	2843.97642873509	3.7250378168694	0.131408124500429	0.489500233207982	NA	NA
anon-WO0172774.24_211	795	978	18389	1314	1500	876	542.049186119303	1925.94397564533	10494.8763446296	983.260883927071	3509.59808795441	616.120103304121	3011.97476359664	1.48097498264183	0.907277584165829	1.34365540446131	0.364260024924889	0.999961892287326
anon-WO0172774.24_213	25482	3930	6970	19675	3898	4649	17374.2105165938	7739.22272421897	3977.88287139423	14722.7229005062	9120.2755645642	3269.79721490966	9367.35196536451	1.07851005376036	0.0942378395240967	0.101636457371394	0.924920226914768	0.999961892287326
anon-WO0172774.24_268	0	0	0	0	0	0	0	0	0	0	0	0	0	NA	NA	NA	NA	NA
anon-WO0172774.24_278	17693	524	3811	14439	470	5455	12063.4921383759	1031.8963632292	2174.99449395745	10804.6452838835	1099.67406755905	3836.68397662555	5168.56438727178	1.33349010854972	-0.0328449	-0.0437983	0.973798301038036	0.999961892287326
anon-WO0172774.24_280	5362	524	3811	1415	470	5455	3655.9342590839	1031.8963632292	2174.99449395745	1058.83877530959	1099.67406755905	3836.68397662555	2143.00365596079	1.44834378996124	0.134625207314141	0.194983582985681	0.89290821048304	0.999961892287326
anon-WO0172774.24_414	716	354	653	947	443	720	488.185178945184	697.120825540335	372.676831423304	708.636268705431	1036.50130197587	506.400084907497	634.92008191627	2.00964514416942	-0.264337	-0.531223	0.791520356750527	0.999961892287326
anon-WO0172774.24_416	855	0	1024	1085	0	969	582.958558656609	0	584.412060302394	811.901110396402	0	681.53011427134	443.466973937791	3.13606400089476	-0.113297	-0.355306	0.909795350516118	0.999961892287326
anon-WO02059370.11_575	0	0	0	0	0	0	0	0	0	0	0	0	0	NA	NA	NA	NA	NA
anon-WO03002137.1_303	599	0	0	0	0	0	408.411902497437	0	0	0	0	0	68.0686504162395	3.90745930349741	5.8578260828035	22.8892170255203	NA	NA
anon-WO03002137.1_347	0	0	528	0	0	0	0	0	301.337468593422	0	0	0	50.222911432237	3.90770772145676	5.74901510907872	22.4654707325185	NA	NA
anon-WO03002137.1_348	0	1222	528	0	0	0	0	2406.44533562229	301.337468593422	0	0	0	451.297134035951	3.70514731399654	3.2819774320516	12.1602098669632	0.00103081854872321	0.022544999226914
anon-WO03002137.1_351	0	1222	0	0	0	0	0	2406.44533562229	0	0	0	0	401.074222603714	3.90687815997669	6.49043077749573	25.3573222534386	NA	NA
anon-WO03042407.98_100	589	0	1106	734	0	1545	401.59367374122	0	631.210682318797	549.24923044328	0	1086.65018219734	444.783961450106	3.13915991868542	-0.21133	-0.663398	0.832630061889505	0.999961892287326
anon-WO03042407.98_103	589	0	1106	734	0	1545	401.59367374122	0	631.210682318797	549.24923044328	0	1086.65018219734	444.783961450106	3.13915991868542	-0.21133	-0.663398	0.832630061889505	0.999961892287326
anon-WO03042407.98_1970	2108	691	1948	1124	581	1519	1437.28262181068	1360.76409731178	1111.75263034088	841.084652613415	1359.38432606768	1068.36351246457	1196.4386401015	1.63582284518821	0.157968360796906	0.258408253408513	0.874481730066852	0.999961892287326
anon-WO03042407.98_2185	622	215	0	0	0	0	424.093828636738	423.392591782972	0	0	0	0	141.247736736618	3.90709679248492	2.6834169242999	10.4843696578319	0.00728740780977205	0.116713287284066
anon-WO03042407.98_2308	1049	0	1094	606	0	398	715.232196527232	0	624.362103487128	453.467348295133	0	279.926713601644	345.498060318523	3.24039311655806	0.268159642230882	0.868942658823622	0.788576438458604	0.999961892287326
anox_2	34780	4008	14343	26063	18375	6582	23713.799614125	7892.8256179821	8185.76	19502.8374564621	42992.5765774416	4629.34077619603	17819.5239817931	1.0522852898223	-0.716803	-0.754281	0.473495602954827	0.999961892287326
anox_4	34780	4008	14343	26063	53635	6582	23713.799614125	7892.8256179821	8185.76	19502.8374564621	125491.528964957	4629.34077619603	31569.3493797123	1.13592638051128	-1.68208	-1.91072	0.0925535551573462	0.999961892287326
anox_51	1013	0	679	0	0	746	690.686573004848	0	387.51541889192	0	0	524.686754640268	267.148124422839	3.72590855210172	0.278818718093829	1.03885304623183	0.780383948920606	0.999961892287326
AOX1_1203	482	316	777	434	171	694	328.638626049691	622.288646527531	443.445479350547	324.760444158561	400.094182026803	488.113415174726	434.55679888131	2.20612836828437	0.0910899648044624	0.200956155421149	0.927421106418726	0.999961892287326
AP-1mu_156	0	368	2108	0	112	2223	0	724.690575702947	1203.06701476313	0	262.049990567263	1563.5102621519	625.552973864206	3.06289076160083	0.0256311467207436	0.078505402500201	0.979551542735388	0.999961892287326
AP-1mu_224	0	0	283	0	0	428	0	0	161.512317446853	0	0	301.026717139456	77.0898390977183	3.72798296246236	-0.240787	-0.897649	NA	NA
AP-1mu_225	0	703	0	0	0	0	0	1384.39531173688	0	0	0	0	230.732551956147	3.90696593860154	6.29313162297959	24.5870508981175	NA	NA
AP-2mu_154	0	0	5384	0	0	3278	0	0	3072.72903580868	0	0	2305.52705323163	896.376014840053	3.6514624613087	0.113502113041978	0.414449	NA	NA
AP-2mu_231	4005	0	0	0	0	0	2730.70061686517	0	0	0	0	0	455.116769477528	3.90686403067069	6.5360858891024	25.5355988615084	NA	NA
AP-47_23	0	0	0	363	0	0	0	0	0	271.63143140451	0	0	45.2719052340851	3.90800258509982	-5.95077	-23.2556	NA	NA
AP-47_24	0	0	0	363	0	0	0	0	0	271.63143140451	0	0	45.2719052340851	3.90800258509982	-5.95077	-23.2556	NA	NA
Apc_2394	0	0	1915	0	0	0	0	0	1092.91903855379	0	0	0	182.153173092299	3.9070209651585	6.20733632472581	24.2521931584937	NA	NA
Apc2_545	993	0	1609	1229	0	0	677.050115492413	0	918.280278346243	919.655727813067	0	0	419.164353608621	3.64436395159199	0.218037375004798	0.794607549567229	0.827399990857589	0.999961892287326
aPKC_337	0	0	0	0	0	0	0	0	0	0	0	0	0	NA	NA	NA	NA	NA
aPKC_338	0	0	0	0	0	0	0	0	0	0	0	0	0	NA	NA	NA	NA	NA
aPKC_340	5622	1276	6942	2244	0	4521	3833.20820674556	2512.78580053522	3961.90285412033	1679.1761214097	0	3179.77053314832	2527.80725265986	1.85847325208439	0.583745108741468	1.08487467063111	0.559391813550678	0.999961892287326
app_122	5160	5908	4183	4692	1098	2534	3518.20603820831	11634.4345686223	2387.30043773918	3511.00461749301	2569.02580038263	1782.24696549388	4233.70307132322	1.20292645312406	0.962255638708014	1.15752276246966	0.335921206704237	0.999961892287326
APP-BP1_3	10048	3792	16180	11440	3167	13421	6850.9562542475	7467.46375833037	9234.16712469994	8560.50571699063	7409.93142970108	9439.43824936599	8160.41042222259	0.961260376358872	-0.113921	-0.109507	0.909300649360947	0.999961892287326
APP-BP1_8	16813	6222	24213	18186	5704	24558	11463.4880078287	12252.7846794123	13818.7199375995	13608.5102245797	13345.8316624613	17272.4628960532	13626.9662346558	0.885537609359749	-0.267279	-0.236686	0.789254232228196	0.999961892287326
Aps_169	1361	615	1408	1260	609	736	927.960933721222	1211.09973928617	803.566582915792	942.852902395822	1424.89682370949	517.653420127663	971.338400359361	1.76501080436258	0.0161200910117508	0.0284521348030482	0.987138585287556	0.999961892287326
Aps_173	1361	0	1408	1260	609	736	927.960933721222	0	803.566582915792	942.852902395822	1424.89682370949	517.653420127663	769.488443811665	2.39725412573859	-0.307157	-0.736332	0.75872423167161	0.999961892287326
apt_238	2847	664	16481	3738	952	2170	1941.14972689517	1307.59386485532	9405.9523103943	2797.1302771076	2227.42491982173	1526.23358923509	3200.9141147182	1.32723314114658	0.715805159769155	0.950040330649342	0.474111665957697	0.999961892287326
apt_355	0	0	0	0	0	0	0	0	0	0	0	0	0	NA	NA	NA	NA	NA
apt_356	0	0	0	0	0	0	0	0	0	0	0	0	0	NA	NA	NA	NA	NA
apt_357	0	0	0	0	0	0	0	0	0	0	0	0	0	NA	NA	NA	NA	NA
apt_359	0	0	0	0	0	0	0	0	0	0	0	0	0	NA	NA	NA	NA	NA
aqz_15	0	2617	0	0	4864	0	0	5153.57401253971	0	0	11380.4567332068	0	2755.67179095776	3.72504721114143	-0.306803	-1.14286	NA	NA
aqz_16	0	2617	0	0	4864	0	0	5153.57401253971	0	0	11380.4567332068	0	2755.67179095776	3.72504721114143	-0.306803	-1.14286	NA	NA
aret-RB_105	0	0	1165	0	0	0	0	0	664.882861574501	0	0	0	110.813810262417	3.90718945392984	5.84971372319176	22.8559397677635	NA	NA
aret-RB_144	0	0	11955	0	0	0	0	0	6822.89666104993	0	0	0	1137.14944350832	3.50822749000468	7.58775664139672	26.6195764368136	NA	NA
aret-RB_145	0	0	39177	0	0	11842	0	0	22358.8977406903	0	0	8328.8747298258	5114.62874508602	3.72501377666073	0.38246708657501	1.4246951666112	NA	NA
aret-RB_223	0	0	1297	0	0	1264	0	0	740.217228722857	0	0	889.013482393161	271.53845185267	3.72576005701407	-0.0709033	-0.264169	NA	NA
aret-RB_234	0	0	0	0	0	1110	0	0	0	0	0	780.700130899058	130.116688483176	3.90719573856898	-6.321	-24.6974	NA	NA
aret-RB_96	0	0	3180	0	0	4263	0	0	1814.8733903922	0	0	2998.31050272314	802.197315519223	3.72463804592911	-0.194422	-0.72415	NA	NA
aret-RB_97	0	0	3180	0	0	4263	0	0	1814.8733903922	0	0	2998.31050272314	802.197315519223	3.72463804592911	-0.194422	-0.72415	NA	NA
aret-RB_99	0	0	3180	0	0	4263	0	0	1814.8733903922	0	0	2998.31050272314	802.197315519223	3.72463804592911	-0.194422	-0.72415	NA	NA
ArfGAP1_311	0	0	2275	0	0	0	0	0	1298.37640350385	0	0	0	216.396067250642	3.90697956307698	6.27097840377001	24.5005844640265	NA	NA
ArfGAP1_331	2118	0	0	4877	0	0	1444.1008505669	0	0	3649.43936903526	0	0	848.923369933692	3.68335907294503	-0.363077	-1.33734	NA	NA
ArfGAP3_3	792	0	519	919	0	528	540.003717492438	0	296.201034469671	687.683981985524	0	371.360062265498	315.874799368855	3.28020864624425	-0.103889	-0.340777	0.917257504402092	0.999961892287326
ArfGAP3_457	0	0	2778	0	0	1284	0	0	1585.4459995313	0	0	903.080151418369	414.754358491612	3.72553794996432	0.217927982044729	0.811898967466782	NA	NA
ArfGAP3_467	0	0	0	0	0	0	0	0	0	0	0	0	0	NA	NA	NA	NA	NA
ArfGAP3_468	0	0	2345	1152	0	0	0	0	1338.32644668859	862.036939333322	0	0	366.727231003652	3.7255914722219	0.170328470525551	0.634574297266592	NA	NA
Argk1_154	0	0	0	0	148	0	0	0	0	0	346.280344678169	0	57.7133907796948	3.90773756901285	-5.98005	-23.3685	NA	NA
Argk1_155	0	0	0	0	0	0	0	0	0	0	0	0	0	NA	NA	NA	NA	NA
Arglu1_27	0	453	1946	0	0	361	0	892.078344547378	1110.61120053561	0	0	253.903375905009	376.098820164665	3.66303206678331	0.813153571049447	2.97860760597349	0.416130015191895	0.999961892287326
Arglu1_77	722	1767	5307	1590	1545	10669	492.276116198914	3479.6963240954	3028.78398830548	1189.79056730901	3614.88603059304	7503.86459149734	3218.21626966653	1.36424636046048	-0.596796	-0.814176	0.550643855484247	0.999961892287326
Arglu1_79	0	0	2987	0	904	2307	0	0	1704.72541418286	0	2115.11778100719	1622.59027205777	907.072244541305	3.21995726777485	-0.351657	-1.13232	0.725095354650181	0.999961892287326
ArgRS_2	191	0	0	203	0	0	130.228169243757	0	0	151.904078719327	0	0	47.0220413271807	3.72957462759057	-0.0595868	-0.222233	NA	NA
arm_560	0	0	0	0	0	0	0	0	0	0	0	0	0	NA	NA	NA	NA	NA
arm_561	0	0	0	0	0	0	0	0	0	0	0	0	0	NA	NA	NA	NA	NA
arm_688	2363	0	1824	1994	0	2012	1611.14745509423	0	1040.98398241364	1492.1021328391	0	1415.10690393595	926.55674571382	2.73240809617708	-0.0484778	-0.132461	0.96133545608187	0.999961892287326
Arms_1041	1226	0	0	718	0	0	835.914845512284	0	0	537.276495174762	0	0	228.865223447841	3.72597341700235	0.171111127027461	0.637555510657632	NA	NA
Arms_1053	0	608	0	0	138	0	0	1197.31486420487	0	0	322.883024091806	0	253.366314716112	3.7263024161925	0.507697569806141	1.89183468106368	NA	NA
Arms_1452	0	0	0	0	0	0	0	0	0	0	0	0	0	NA	NA	NA	NA	NA
Arms_1594	0	1084	0	0	416	0	0	2134.68636973368	0	0	973.32853639269	0	518.002484354395	3.72546129615602	0.304222876837821	1.13337055306454	NA	NA
Arms_889	0	0	1862	0	0	0	0	0	1062.67114871392	0	0	0	177.111858118987	3.90702840725591	6.19828764611648	24.2168859097205	NA	NA
Arp53D_2	4103	706	0	1176	282	0	2797.5192586761	1390.30311534315	0	879.996	659.80444053543	0	954.603809465131	2.80135749919459	0.515306268828599	1.44355708056498	0.606339019042428	0.999961892287326
Arp53D_3	4103	706	0	1176	282	0	2797.5192586761	1390.30311534315	0	879.996	659.80444053543	0	954.603809465131	2.80135749919459	0.515306268828599	1.44355708056498	0.606339019042428	0.999961892287326
Arpc1_311	0	0	477	0	0	669	0	0	272.23100855883	0	0	470.530078893216	123.793514575341	3.7268083931814	-0.21174	-0.789114	NA	NA
Arpc5_6	0	0	0	813	0	0	0	0	0	608.36461083159	0	0	101.394101805265	3.9073177870346	-6.2336	-24.3567	NA	NA
Ars2_299	7113	1305	10188	5091	1100	25495	4849.80611429762	2569.8945687292	5814.44342808671	3809.57470325169	2573.7052644999	17931.4863398842	6258.15173645822	1.16610654390861	-0.752558	-0.877563	0.451715382695001	0.999961892287326
Ars2_322	24795	2632	180240	45438	12327	200640	16905.7982010417	5183.11303057108	102865.654051664	34001.0715706836	28841.8770868094	141116.823660889	54819.0562669431	1.11062992087661	-0.636451	-0.706861	0.524482720449495	0.999961892287326
Ars2_345	0	0	0	0	0	0	0	0	0	0	0	0	0	NA	NA	NA	NA	NA
Ars2_4	604	0	2182	414	351	2796	411.821016875546	0	1245.29991755842	309.794525072913	821.245952581333	1966.52032972411	792.446956968721	2.41718230277333	-0.37323	-0.902165	0.708977288879523	0.999961892287326
Ars2_422	49429	4684	298	44622	1997	1655	33701.8229191082	9224.05069726251	170.073040986439	33390.4620719892	4672.44492109664	1164.01686183598	13720.4784187132	1.44403970597806	0.0939764801001713	0.135705768692705	0.925127840196949	0.999961892287326
Ars2_455	3613	668	10846	3916	554	8330	2463.42604962144	1315.47093633035	6189.97383402321	2930.32695696987	1296.2115604845	5858.76764899923	3342.36283107143	1.30388153461381	-0.0128522	-0.0167577	0.989745720834682	0.999961892287326
Ars2_636	0	0	0	1551	0	0	0	0	0	1160.61	0	0	193.435	3.90705468819332	-6.45818	-25.2325	NA	NA
Ars2_638	0	0	0	1551	0	0	0	0	0	1160.61	0	0	193.435	3.90705468819332	-6.45818	-25.2325	NA	NA
Ars2_77	317	617	3065	490	0	2281	216.138	1215.03827502369	1749.24117658871	366.665017598375	0	1604.3	858.564320517979	2.38794810093319	0.28896206415112	0.690026412331402	0.772610408148107	0.999961892287326
aru_230	2786	455	2481	2719	266	1628	1899.55853148224	896.016880284894	1415.9436734475	2034.61669969384	622.368727597249	1145.02685865195	1335.58856185961	1.6156970225166	0.0912999975285359	0.147513134162628	0.927254219953755	0.999961892287326
aru_35	0	0	995	0	0	0	0	0	567.861328125862	0	0	0	94.6435546876436	3.90726277930489	5.97099331354744	23.3302399295023	NA	NA
aru_46	0	0	506	0	0	612	0	0	288.781740735363	0	0	430.440072171372	119.870302151123	3.72681513275317	-0.154444	-0.575585	NA	NA
aru_57	0	1177	7088	0	3388	17812	0	2317.82828152818	4045.22722990564	0	7927.0122146597	12527.7754338505	4469.64052665733	3.55135934014558	-0.474324	-1.6845	0.635268805845891	0.999961892287326
ARY_16	13394	0	18708	34888	8085	32468	9132.33559607792	0	10676.9343985715	26106.5492530043	18916.7336940743	22835.8304955231	14611.3972395418	1.55967474939637	-1.13889	-1.77629	0.254750736678788	0.999961892287326
ARY_336	0	0	1839	0	0	0	0	0	1049.54470595323	0	0	0	174.924117658871	3.90703177611765	6.19497676047719	24.2039710554948	NA	NA
ARY_353	935	0	2533	502	0	3907	637.50438870635	0	1445.62084838473	375.644569049764	0	2747.92379407443	867.782266702546	2.80249420870277	-0.208516	-0.584365	0.834825991223831	0.999961892287326
ARY_8	0	0	0	0	0	0	0	0	0	0	0	0	0	NA	NA	NA	NA	NA
ARY_9	0	0	0	0	0	0	0	0	0	0	0	0	0	NA	NA	NA	NA	NA
Asap_727	0	0	738	0	0	0	0	0	421.187598147624	0	0	0	70.197933024604	3.90743803006047	5.86867015457489	22.9314649478668	NA	NA
Asap_731	0	0	738	0	0	0	0	0	421.187598147624	0	0	0	70.197933024604	3.90743803006047	5.86867015457489	22.9314649478668	NA	NA
Asap_737	0	0	738	0	0	0	0	0	421.187598147624	0	0	0	70.197933024604	3.90743803006047	5.86867015457489	22.9314649478668	NA	NA
Asap_815	0	369	0	0	1151	0	0	726.659843571705	0	0	2693.03159949035	0	569.948573843676	3.72550200545825	-0.507353	-1.89014	NA	NA
Asap_956	0	0	0	0	0	505	0	0	0	0	0	355.183392886508	59.1972321477514	3.90771162919549	-6.04434	-23.6195	NA	NA
Asap_959	0	0	0	0	0	505	0	0	0	0	0	355.183392886508	59.1972321477514	3.90771162919549	-6.04434	-23.6195	NA	NA
Ask1_366	2478	1289	2036	0	0	1975	1689.55708579073	2538.38628282907	1161.97554177312	0	0	1389.08356623931	1129.83374610537	2.62672239355363	0.744568811156617	1.95577556980669	0.4565324283734	0.999961892287326
Ask1_419	14342	1633	9006	7144	2472	8890	9778.70368216736	3215.81442968183	5139.85841316735	5345.82629739345	5783.81764894887	6252.63438170507	5919.44247551065	1.06273512790256	0.0575623677771214	0.0611735502819935	0.9540972261082	0.999961892287326
Ask1_425	0	0	1753	0	367	1312	0	0	1000.46322432627	0	858.681665519513	922.773488053661	463.65306298324	3.62905299550672	-0.22927	-0.832032	NA	NA
Ask1_434	2732	797	0	3198	250	0	1862.74009619866	1569.50649140013	0	2393.05046179511	584.933014659069	0	1068.37167734216	2.76525689091521	0.074045730150066	0.204755465540318	0.940973997708881	0.999961892287326
asp-RA_1525	0	170	0	0	259	0	0	334.775537688861	0	0	605.990603186795	0	156.794356812609	3.72643707856317	-0.229825	-0.856429	NA	NA
asp-RA_360	5490	608	8711	2071	949	3344	3743.20758716349	1197.31486420487	4971.49751688883	1549.72092131885	2220.40572364583	2351.94706101482	2672.34894570611	1.31934986463556	0.526997293711555	0.69529380812165	0.598195467820204	0.999961892287326
asp-RA_364	5490	608	8711	2071	949	3344	3743.20758716349	1197.31486420487	4971.49751688883	1549.72092131885	2220.40572364583	2351.94706101482	2672.34894570611	1.31934986463556	0.526997293711555	0.69529380812165	0.598195467820204	0.999961892287326
asp-RA_382	0	0	0	0	0	474	0	0	0	0	0	333.380055897435	55.5633426495726	3.90777349520178	-6.02368	-23.5392	NA	NA
asp-RA_398	1010	416	0	904	497	0	688.641104377983	819.215433403331	0	676.459542671288	1162.84683314223	0	557.860485599138	3.11203491788399	-0.0920866	-0.286577	0.926629215457046	0.999961892287326
asp-RA_514	0	145	1837	0	54	697	0	285.543840969911	1048.40327614795	0	126.345531166359	490.223415528507	325.086010635454	3.36542993463647	0.330800756668845	1.11328676889372	0.740794989296361	0.999961892287326
Asph_22	0	0	0	0	0	0	0	0	0	0	0	0	0	NA	NA	NA	NA	NA
Asph_23	0	0	0	0	0	0	0	0	0	0	0	0	0	NA	NA	NA	NA	NA
Asph_543	0	0	634	0	0	411	0	0	361.833248273162	0	0	289.070048468029	108.483882790199	3.72700606549328	0.0868552829015848	0.323710166194341	NA	NA
Asph_547	0	0	634	0	0	411	0	0	361.833248273162	0	0	289.070048468029	108.483882790199	3.72700606549328	0.0868552829015848	0.323710166194341	NA	NA
ASPP_34	0	594	0	0	0	0	0	1169.74511404226	0	0	0	0	194.957519007043	3.90700385945692	6.22349773764682	24.3152296803075	NA	NA
ASPP_41	0	594	0	0	0	0	0	1169.74511404226	0	0	0	0	194.957519007043	3.90700385945692	6.22349773764682	24.3152296803075	NA	NA
ASPP_78	0	542	0	0	0	0	0	1067.34318486684	0	0	0	0	177.89053081114	3.90702739430537	6.06279201147043	23.6874944747907	NA	NA
AspRS_37	0	1092	7693	0	447	6137	0	2150.44051268374	4390.50974600227	0	1045.86023021042	4316.35739038515	1983.8613132136	2.48969548059958	0.115140596747801	0.286665023356539	0.908333682314227	0.999961892287326
AspRS-m_1012	1333	0	0	734	0	0	908.869893203813	0	0	549.24923044328	0	0	243.019853941182	3.72593031086755	0.194999536407321	0.726554683305157	NA	NA
AspRS-m_1015	1333	0	0	734	0	0	908.869893203813	0	0	549.24923044328	0	0	243.019853941182	3.72593031086755	0.194999536407321	0.726554683305157	NA	NA
AspRS-m_1017	1333	0	0	734	0	0	908.869893203813	0	0	549.24923044328	0	0	243.019853941182	3.72593031086755	0.194999536407321	0.726554683305157	NA	NA
AspRS-m_1044	6720	1235	9803	7584	1882	8678	4581.84972417826	2432.04581791614	5594.71819057068	5675.07651727771	4403.37573435347	6103.52769003786	4798.43227905569	1.09429780996304	-0.328909	-0.359925	0.742224306245115	0.999961892287326
AspRS-m_1059	0	714	0	0	636	2142	0	1406.05725829322	0	0	1488.06958929267	1506.5402525998	733.444516697615	3.38688787374211	-0.322105	-1.09093	NA	NA
AspRS-m_1061	0	714	0	0	636	0	0	1406.05725829322	0	0	1488.06958929267	0	482.354474597648	3.72540863573003	-0.0219253	-0.0816809	NA	NA
AspRS-m_1070	549	0	0	0	0	0	374.320758716349	0	0	0	0	0	62.3867931193915	3.90752301324256	5.82589152830723	22.7648052195154	NA	NA
Asx_1365	1923	352	726	2121	675	750	1311.14538982065	693.182289802819	414.339019315955	1587.13571903297	1579.31913957949	527.500088445309	1018.77027433286	1.77127788099893	-0.344848	-0.610821	0.730208998721264	0.999961892287326
Atat_236	9121	5514	69524	4855	841	11432	6218.90644854612	10858.5430283317	39678.3828910778	3632.97685804104	1967.71466131311	8040.50801480903	11732.8386503531	1.09033394619365	1.88630938505342	2.05670715554741	0.0592532753201577	0.801692873622178
Atat_253	4841	1259	3163	3918	813	1039	3300.70454088496	2479.30824676633	1805.17123704734	2931.82354887844	1902.20216367129	730.763455859568	2191.66219885132	1.39863793669057	0.3195097423224	0.446878446754338	0.749340004943287	0.999961892287326
Ate1_210	0	0	2128	446	0	1324	0	0	1214.48131281591	333.73999560995	0	931.213489468786	413.239132982442	3.6699784391322	-0.0160075	-0.0587472	0.987228405374953	0.999961892287326
Atet_93	0	0	0	0	0	0	0	0	0	0	0	0	0	NA	NA	NA	NA	NA
Atet_96	2691	0	4283	0	0	0	1834.78535829817	0	2444.37192800308	0	0	0	713.192881050209	3.29656743027763	3.88909249063832	12.8206556379756	0.000100619768866983	0.00311665903363619
Atg1_292	0	0	0	0	0	0	0	0	0	0	0	0	0	NA	NA	NA	NA	NA
Atg1_299	17276	0	0	3691	0	0	11779.1719992416	0	0	2761.96036725633	0	0	2423.52206108299	3.72511125096152	0.561727067712385	2.09249581990503	NA	NA
Atg1_408	0	0	0	0	0	0	0	0	0	0	0	0	0	NA	NA	NA	NA	NA
Atg1_524	0	371	597	692	398	989	0	730.598379309221	340.716796875517	517.820800363419	931.213359337237	695.596783296548	535.991019863657	2.64133801887353	-0.379203	-1.0016	0.704536993346591	0.999961892287326
Atg1_527	0	193	0	0	0	706	0	380.068698670296	0	0	0	496.553416589851	146.103685876691	3.72645796607132	-0.103889	-0.38714	NA	NA
Atg1_528	549	371	597	1508	398	989	374.320758716349	730.598379309221	340.716796875517	1128.43029905786	931.213359337237	695.596783296548	700.146062765455	1.95147600531707	-0.47692	-0.930699	0.633418790308153	0.999961892287326
Atg13_314	16361	0	0	12038	0	7953	11155.3040680477	0	0	9007.98669765151	0	5593.61093787406	4292.81695059554	3.72500904343657	-0.104241	-0.388299	0.916977992351197	0.999961892287326
Atg13_368	611	0	943	744	0	1358	416.593777004899	0	538.184153188631	556.732189986104	0	955.12682681164	411.106157831879	3.17143132578932	-0.209043	-0.662965	0.834414750550032	0.999961892287326
Atg13_387	0	1091	0	0	391	0	0	2148.47124481499	0	0	914.835234926784	0	510.551079956962	3.72548360561929	0.330733905176877	1.2321437415589	NA	NA
Atg16_2	0	0	161	0	0	0	0	0	91.8850993248882	0	0	0	15.3141832208147	3.36040570362558	6.18842002921452	20.7956019626033	NA	NA
Atg16_281	0	0	793	0	0	521	0	0	452.576917792772	0	0	366.436728106675	136.502274316575	3.7265828389313	0.0816991126052126	0.304458510990501	NA	NA
Atg17_1096	0	0	0	0	0	0	0	0	0	0	0	0	0	NA	NA	NA	NA	NA
Atg17_1097	0	0	0	0	0	0	0	0	0	0	0	0	0	NA	NA	NA	NA	NA
Atg17_1098	0	0	0	0	0	0	0	0	0	0	0	0	0	NA	NA	NA	NA	NA
Atg17_1099	0	0	0	0	0	0	0	0	0	0	0	0	0	NA	NA	NA	NA	NA
Atg17_275	0	0	0	0	230	0	0	0	0	0	538.138373486343	0	89.6897289143906	3.90739047265337	-6.19075	-24.1897	NA	NA
Atg17_276	0	0	0	0	0	0	0	0	0	0	0	0	0	NA	NA	NA	NA	NA
Atg17_796	3294	522	4201	2222	1132	2004	2245.92455229809	1027.95782749168	2397.57330598668	1662.71361041549	2648.57669037626	1409.48023632587	1898.70437048235	1.43517645634736	-0.00854688	-0.0122663	0.993180661895199	0.999961892287326
Atg17_906	753	0	0	0	0	0	513.412625343189	0	0	0	0	0	85.5687708905315	3.90731621060484	5.93956457329886	23.2077569411848	NA	NA
Atg17_912	1805	0	1473	2392	0	1095	1230.69029049729	0	840.663051587331	1789.9239226435	0	770.150129130152	771.904565643044	2.83939274401058	-0.107617	-0.305567	0.914299531092472	0.999961892287326
Atg17_933	7646	0	0	11486	0	0	5213.21770700402	0	0	8594.92733088762	0	0	2301.35750631527	3.72505659319597	-0.193612	-0.721216	NA	NA
Atg18a_434	316	0	0	374	0	0	215.456028696478	0	0	279.862686901617	0	0	82.5531192663491	3.7276082730112	-0.101213	-0.377284	NA	NA
Atg18b_440	852	0	573	0	0	1615	580.913090029744	0	327.01963921218	0	0	1135.88352378557	340.636042171248	3.72559901459782	-0.0867246	-0.323101	0.930890383247127	0.999961892287326
Atg3_193	11284	2388	4741	12421	2104	4809	7693.69	4702.61167059412	2705.75935341177	9294.58404814167	4922.79625137072	3382.33056711132	5450.29520319093	1.10797532119227	-0.199298	-0.220817	0.842030016018266	0.999961892287326
Atg4b_58	0	238	0	0	261	0	0	468.685752764406	0	0	610.670067304068	0	179.892636678079	3.72617644824433	-0.102459	-0.381779	NA	NA
Atg9_25	0	0	0	0	0	0	0	0	0	0	0	0	0	NA	NA	NA	NA	NA
Atg9_26	0	0	0	0	0	0	0	0	0	0	0	0	0	NA	NA	NA	NA	NA
Atg9_3	2356	1114	8975	2267	503	4502	1606.37469496488	2193.76440579642	5122.16625118554	1696.3869283582	1176.88522549405	3166.40719757438	2493.66411722891	1.35665557679829	0.414903350973009	0.562880944929831	0.678212656647261	0.999961892287326
Atg9_583	766	0	0	814	0	0	522.276322726272	0	0	609.112906785872	0	0	188.564871585357	3.72611136502782	-0.0595525	-0.221899	NA	NA
Atg9_597	11794	2173	3764	13006	1064	6001	8041.4189950831	4279.21907881115	2148.17089353341	9732.33718139687	2489.47	4220.70404101373	5151.88751670454	1.16328363640892	-0.158641	-0.184545	0.873951422601312	0.999961892287326
ath_17	264	0	506	554	0	682	180.001239164146	0	288.781740735363	414.555958672449	0	479.673413759601	227.168725388593	3.36421562592378	-0.276875	-0.931467	0.781876060009527	0.999961892287326
atl_530	8329	0	0	5265	4472	0	5678.90273105368	0	0	3939.77819929683	10463.2817662214	0	3346.99378276199	3.72503531102335	-0.360409	-1.34254	0.718541514659176	0.999961892287326
atlas_76	7414	0	0	2691	0	0	5055.03479985977	0	0	2013.66441297393	0	0	1178.11653547228	3.48525935679222	0.381004856601652	1.32790074145418	NA	NA
atlas_82	7414	0	0	2691	0	0	5055.03479985977	0	0	2013.66441297393	0	0	1178.11653547228	3.48525935679222	0.381004856601652	1.32790074145418	NA	NA
atms_413	0	0	2919	0	0	0	0	0	1665.91680080341	0	0	0	277.652800133901	3.90693102448151	6.25213131825308	24.4266458164154	NA	NA
ATP7_1171	5386	1358	11098	5604	1716	6459	3672.29800809883	2674.26576577337	6333.79398948826	4193.45052779856	4014.98021261985	4542.83	4238.60321091164	1.12617498028751	-0.00708808	-0.00798242	0.994344574458692	0.999961892287326
ATP7_1179	10359	3482	28489	29517	3803	21549	7063.00316856587	6856.99071901538	16259.0968612841	22087.4516825535	8898.00101899375	15156.1325412106	12720.1126652705	0.962891349331465	-0.636114	-0.612508	0.524702337198554	0.999961892287326
ATP7_1198	0	0	0	0	0	0	0	0	0	0	0	0	0	NA	NA	NA	NA	NA
ATP7_1199	2977	322	1922	0	0	0	2029.78670072599	634.104253740079	1096.91404287227	0	0	0	626.800832889724	2.85092732169638	4.43167803062022	12.6343919784568	9.35025656510623e-06	0.000375363589212357
ATP7_165	0	612	0	2798	464	0	0	1205.1919356799	0	2093.73208008215	1085.63567520723	0	730.75994849488	3.38722312533416	-0.41325	-1.39977	0.679423160737264	0.999961892287326
ATP7_167	2907	0	1422	587	0	0	1982.05909943247	0	811.556591552739	439.249725163768	0	0	538.810902691496	3.46833347554109	0.769348758116547	2.66835805214158	0.441686299386648	0.999961892287326
ATP7_176	0	0	0	0	0	0	0	0	0	0	0	0	0	NA	NA	NA	NA	NA
ATP7_177	0	0	0	0	0	0	0	0	0	0	0	0	0	NA	NA	NA	NA	NA
ATP8A_1090	0	0	0	0	0	0	0	0	0	0	0	0	0	NA	NA	NA	NA	NA
ATP8A_1091	0	0	0	0	0	0	0	0	0	0	0	0	0	NA	NA	NA	NA	NA
ATP8A_1166	0	109	0	0	0	0	0	214.650197694623	0	0	0	0	35.7750329491038	3.90809282113298	5.62718764892798	21.9915716539436	NA	NA
ATP8B_1278	4936	1990	4410	7988	3106	5393	3365.47771406903	3918.84305882844	2516.85272063824	5977.3880828078	7267.20777412427	3793.0773026474	4473.14110885253	1.10573266961676	-0.721419	-0.797696	0.470651910479907	0.999961892287326
Atpalpha-RA_671	0	568	0	0	471	0	0	1118.54414945455	0	0	1102.01379961769	0	370.092991512039	3.72554661954253	0.00580176521735204	0.0216147467928853	NA	NA
Atpalpha-RA_70	2872	623	0	2277	413	0	1958.19529878571	1226.85388223624	0	1703.86988790102	966.309340216782	0	975.871401523292	2.79816550904179	0.0909194978024797	0.2544078028503	0.927556557351749	0.999961892287326
Atpalpha-RD_31	0	0	1356	0	0	811	0	0	773.889407978561	0	0	570.403428972194	224.048806158459	3.72596402038079	0.118106610461761	0.440060981149652	NA	NA
ATPCL_463	0	0	3948	0	0	0	0	0	2253.18	0	0	0	375.53	3.90688622377949	6.46793715268856	25.2694945581105	NA	NA
ATPCL_465	4730	811	0	3205	706	0	3225.02220169095	1597.07624156274	0	2398.28853347509	1651.85083339721	0	1478.70630168767	2.60155848840913	0.0967673773689337	0.251745991995239	0.922911131406113	0.999961892287326
ATPCL_468	25467	9007	6764	8119	1764	1809	17363.9831734595	17737.1956939034	3860.31560145058	6075.41485281879	4127.28735143439	1272.33021333009	8406.08781439945	1.10719527693153	1.59281306017114	1.76355509725634	0.111202134393535	0.999961892287326
ATPCL_487	0	0	589	0	0	805	0	0	336.151077654405	0	0	566.183428264632	150.389084319839	3.72647271487219	-0.201764	-0.75187	NA	NA
Atu_190	1494	506	1697	0	0	2218	1018.64337617892	996.449541591552	968.50318977848	0	0	1559.99359489559	757.264950407424	2.8707709289917	0.325801173110227	0.935300536396234	NA	NA
Atu_312	3233	1302	9884	3326	1277	5414	2204.33335688517	2563.98676512293	5640.94609768444	2488.83234394326	2987.83783887852	3807.84730512387	3282.29728460636	1.22042735495128	0.135215606580616	0.165020825087315	0.892441408146493	0.999961892287326
Atx2_25	16856	3799	5722	9472	1680	0	11492.8063914805	7481.24863341167	3265.63067290068	7087.85927896287	3930.74985850894	0	5543.04913921077	1.74767598401118	0.579762590166788	1.01323715526261	0.562074728487259	0.999961892287326
Atx2_326	5591	685	4655	3959	751	12108	3812.07169760129	1348.94849009924	2656.67787178481	2962.50368300401	1757.13877603584	8515.96142786107	3508.88365773104	1.26622174788918	-0.599889	-0.759592	0.548580397049307	0.999961892287326
Atx2_610	0	0	0	0	0	0	0	0	0	0	0	0	0	NA	NA	NA	NA	NA
Atx2_612	0	0	0	0	0	0	0	0	0	0	0	0	0	NA	NA	NA	NA	NA
Atx2_613	32744	0	0	0	0	0	22325.6082393591	0	0	0	0	0	3720.93470655985	3.90677208256512	7.2870916090775	28.4690060614385	NA	NA
aust-RA_52	0	0	0	16083	11218	14989	0	0	0	12034.8438327238	26247.1142337817	10542.2651009423	8137.37052790798	1.67068682250554	-9.91267	-16.561	3.66713311915576e-23	1.2431581273938e-20
aust-RA_58	253	0	0	306	0	0	172.501187532307	0	0	228.978562010414	0	0	66.9132915904534	3.72823336676221	-0.109588	-0.408571	NA	NA
Aven_43	0	0	1162	0	0	0	0	0	663.170716866584	0	0	0	110.528452811097	3.90719057771003	5.84661780511931	22.8438499996339	NA	NA
awd_121	4290	0	612	5971	0	1185	2925.02013641737	0	349.277520415103	4468.0751430202	0	833.450139743589	1429.30382326604	2.57916827350628	-0.269528	-0.695159	0.787523074900241	0.999961892287326
axed_41	20917	0	4031	8818	519	8315	14261.6890893805	0	2300.55177253804	6598.47372486219	1214.32093843223	5848.21764723033	5037.20886207387	1.78526946653473	0.155629446721146	0.277840499324956	0.876325112620631	0.999961892287326
Axs_2	0	1334	926	0	892	1094	0	2627.00333692318	528.481999843767	0	2087.04099630356	769.446795678891	1001.99552145823	2.80120612143881	0.0512875861854439	0.143667100376486	0.959096359875695	0.999961892287326
Axs_26	0	1570	1194	0	375	448	0	3091.75055395007	681.433593751034	0	877.399521988603	315.093386164665	827.612842642396	2.88903106278861	0.575310428804754	1.66208969956317	0.565081369655174	0.999961892287326
Axs_37	0	1134	4169	0	925	0	0	2233.14976317158	2379.31042910223	0	2164.25215423855	0	1129.45205775206	3.13240129222701	0.348609552522142	1.09198501280304	NA	NA
Axs_40	0	1134	4169	0	925	2381	0	2233.14976317158	2379.31042910223	0	2164.25215423855	1674.63694745104	1408.55821566057	2.60970452585896	0.101517565347009	0.264930849740271	0.919139614461147	0.999961892287326
Axs_468	0	538	633	0	135	368	0	1059.46611339181	361.262533370523	0	315.863827915897	258.826710063832	332.569864123677	3.33678186787528	0.391369500014906	1.30591465128915	0.695524133498351	0.999961892287326
Axs_7	0	730	0	0	0	2469	0	1437.56554419335	0	0	0	1736.53029116196	529.015972559217	3.72536995079162	-0.0732602	-0.272921	NA	NA
Axs-RB_2	0	0	0	2929	0	0	0	0	0	2191.75885009314	0	0	365.293141682191	3.90691831240809	-6.48466	-25.335	NA	NA
Axs-RB_26	6973	0	0	5338	0	0	4754.35091171057	0	0	3994.40380395944	0	0	1458.13	3.3775086372915	0.0744410528456088	0.251425298955117	NA	NA
Axs-RB_37	4117	0	0	2702	0	0	2807.06477893481	0	0	2021.89566847104	0	0	804.826741234308	3.72523942725975	0.127068711843561	0.473361375330741	NA	NA
Axs-RB_40	4117	0	0	0	0	0	2807.06477893481	0	0	0	0	0	467.844129822468	3.90686117786535	6.52248031204308	25.4824251145122	NA	NA
Axs-RB_7	6516	0	0	5035	0	0	4442.75785755142	0	0	3767.67012981187	0	0	1368.40466456055	3.41154419646036	0.0697083955896174	0.237813272418323	NA	NA
B4_891	0	0	0	0	0	0	0	0	0	0	0	0	0	NA	NA	NA	NA	NA
B4_892	0	0	0	0	0	0	0	0	0	0	0	0	0	NA	NA	NA	NA	NA
B4_893	0	0	0	0	0	0	0	0	0	0	0	0	0	NA	NA	NA	NA	NA
B4_894	0	0	0	0	0	0	0	0	0	0	0	0	0	NA	NA	NA	NA	NA
B52_128	0	498	695	0	336	781	0	980.695398641488	396.646857334145	0	786.149971701788	549.303425434382	452.132608851967	3.21409409634228	0.0138670171096256	0.0445698978259251	0.988936075732987	0.999961892287326
B52_129	1259	498	695	683	336	781	858.415000407802	980.695398641488	396.646857334145	511.086136774878	786.149971701788	549.303425434382	680.382798382414	1.97096650475902	0.140020157356226	0.275975040140208	0.888644064013325	0.999961892287326
B52_345	4235	11508	55232	3955	23174	27449	2887.51987825818	22662.3346336672	31521.7255025604	2959.51049918688	54220.950726837	19305.7999036471	22259.6401906928	1.16372078561918	-0.362963	-0.422387	0.716632722315085	0.999961892287326
B9d1_2	705	0	0	750	0	0	480.685127313344	0	0	561.221965711798	0	0	173.651182170857	3.72621038209154	-0.059972	-0.223468	NA	NA
B9d1_4	705	0	0	750	0	0	480.685127313344	0	0	561.221965711798	0	0	173.651182170857	3.72621038209154	-0.059972	-0.223468	NA	NA
bab2_143	0	230	0	0	240	0	0	452.931609814342	0	0	561.535694072706	0	169.077883981175	3.72624932443419	-0.083209	-0.310057	NA	NA
bab2_147	0	230	0	0	240	0	0	452.931609814342	0	0	561.535694072706	0	169.077883981175	3.72624932443419	-0.083209	-0.310057	NA	NA
Bacc_54	45838	7006	29779	50554	2733	74305	31253.3969727505	13796.6906885186	16995.3190856885	37829.3536727923	6394.48771625294	52261.1920959049	26421.7400386513	0.985470393938069	-0.646379	-0.636987	0.518034092563088	0.999961892287326
Bacc_55	45838	7006	29779	50554	2733	74305	31253.3969727505	13796.6906885186	16995.3190856885	37829.3536727923	6394.48771625294	52261.1920959049	26421.7400386513	0.985470393938069	-0.646379	-0.636987	0.518034092563088	0.999961892287326
baf_20	1616	761	19517	738	366	16796	1101.82576700477	1498.61284812484	11138.6427548065	552.24241426041	856.341933460877	11813.1886473699	4493.47572750454	1.47931510705399	0.0374209375125082	0.0553573581823767	NA	NA
ball_358	0	2384	2521	0	472	5913	0	4694.73459911909	1438.77226955306	0	1104.35353167632	4158.81069730282	1899.44518294188	2.51121355957069	0.087880619009223	0.220687002079426	0.929971560787577	0.999961892287326
ball_419	3411	3011	5353	4571	3985	4796	2325.69782874584	5929.46555283036	3055.03687382687	3420.46080702484	9323.83225366556	3373.18723224494	4571.28009138974	1.15786587531904	-0.441314	-0.510983	0.658985393519643	0.999961892287326
ball_428	3265	1844	2494	5890	1480	2196	2226.15168890506	3631.32994998977	1423.36296718181	4407.46317072332	3462.80344678169	1544.52025896787	2782.60524709159	1.29943023129711	-0.285433	-0.3709	0.775312529424493	0.999961892287326
ball_483	2895	919	4539	2944	788	3549	1973.87722492501	1809.75717138861	2590.47494307868	2202.98328940738	1843.70886220538	2496.1304185232	2152.82198492138	1.35474570145348	-0.0278166	-0.0376844	0.977808432452595	0.999961892287326
ball_503	0	0	438	0	0	395	0	0	249.973127355907	0	0	277.816713247863	87.9649734339616	3.72742555070521	-0.0408607	-0.152305	NA	NA
ball_564	0	0	0	0	811	2156	0	0	0	0	1897.52269955402	1516.38692091745	568.984936745245	3.5101260676111	-3.62457	-12.7227	0.000289447243326681	0.00795588774224958
Bap170_1091	0	0	0	0	0	0	0	0	0	0	0	0	0	NA	NA	NA	NA	NA
Bap170_1093	0	0	0	878	0	0	0	0	0	657.003847859945	0	0	109.500641309991	3.90727686015433	-6.26078	-24.4626	NA	NA
Bap170_440	0	0	0	0	0	0	0	0	0	0	0	0	0	NA	NA	NA	NA	NA
Bap170_724	990	642	0	774	462	0	675.004646865548	1264.26997174264	0	579.181068614576	1080.95621108996	0	599.901983052121	3.07520083588692	0.072941018107935	0.224308279855965	0.941853053127806	0.999961892287326
bark_3114	0	256	0	0	244	0	0	504.13257440205	0	0	570.894622307251	0	179.17119945155	3.72617173846391	-0.0481148	-0.179284	NA	NA
bark_3116	1344	0	1375	1195	0	685	916.369944835652	0	784.732991128703	894.213665367466	0	481.783414113382	512.850002574201	3.07042101919017	0.0996449666832495	0.305952000160754	0.92062619320266	0.999961892287326
baz_1024	0	152	0	0	115	0	0	299.328716051217	0	0	269.069186743172	0	94.7329837990648	3.72727315002756	0.0413794411137784	0.154232479826533	NA	NA
baz_1070	0	0	1632	0	0	341	0	0	931.406721106941	0	0	239.836706879801	195.20723799779	3.72674976835114	0.525015381663125	1.95660095199384	NA	NA
baz_1112	0	0	0	0	0	0	0	0	0	0	0	0	0	NA	NA	NA	NA	NA
baz_1140	0	0	2338	0	0	0	0	0	1334.33144237012	0	0	0	222.388573728353	3.90697362686695	6.28073096957846	24.5386502555896	NA	NA
baz_151	0	2813	0	0	1598	0	0	5539.55051481628	0	0	3738.89182970077	0	1546.40705741951	3.40103117054614	0.166795475701782	0.567276611967832	NA	NA
baz_172	5709	0	9588	5491	0	7502	3892.52679692466	0	5472.01448650328	4108.89308496465	0	5276.40755135561	3124.97365329137	3.32416554846853	-0.000943164	-0.00313523	0.999247463797086	0.999961892287326
baz_190	0	0	2967	0	0	3776	0	0	1693.31111613008	0	0	2655.78711195932	724.849704681567	3.72526803385857	-0.174258	-0.649157	NA	NA
baz_438	723	0	0	0	0	0	492.957939074536	0	0	0	0	0	82.1596565124227	3.90733944334918	5.67963764303438	22.192272186559	NA	NA
baz_44	0	0	563	0	0	356	0	0	321.312490185789	0	0	250.386708648707	95.2831998057493	3.72729854979852	0.0964690857840063	0.359569083543116	NA	NA
bb8_346	3635	0	0	3476	0	0	2478.42615288512	0	0	2601.07673708562	0	0	846.583814995122	3.69603366660086	-0.018844	-0.0696482	NA	NA
bbc_146	5420	2149	1851	8798	2996	4531	3695.47998586997	4231.95664996096	1056.39328478489	6583.50780577654	7009.83724767428	3186.80386766093	4293.99647362126	1.18009980373742	-0.763837	-0.901403	0.444964586919173	0.999961892287326
bbg_1048	815	0	0	0	0	0	555.685643631739	0	0	0	0	0	92.6142739386231	3.90727386253831	5.9678458658998	23.3180081674876	NA	NA
bbg_1456	0	0	5570	0	0	0	0	0	3178.88200769955	0	0	0	529.813667949925	3.90684925758098	6.59000813523414	25.7461683905921	NA	NA
bbg_1733	10002	2617	0	7752	3204	0	6819.59240196889	5153.57401253971	0	5800.79023759715	7496.50151587063	0	4211.74302799606	3.5794080002539	-0.042254	-0.151244	0.966296224621915	0.999961892287326
bbg_1790	1342	0	0	0	0	0	915.006299084409	0	0	0	0	0	152.501049847401	3.90707184059006	6.13392613996531	23.9656900937177	NA	NA
bbg_1791	1342	0	0	0	0	0	915.006299084409	0	0	0	0	0	152.501049847401	3.90707184059006	6.13392613996531	23.9656900937177	NA	NA
bbg_1812	4189	0	0	2742	0	0	2856.15602597957	0	0	2051.82750664234	0	0	817.997255436985	3.71791814195264	0.12834471664169	0.477175150425908	NA	NA
bbg_1871	1084	0	0	0	0	0	739.095997173993	0	0	0	0	0	123.182666195666	3.90714620896992	6.06957811803452	23.7147291339253	NA	NA
bbg_1978	1492	892	0	1236	288	0	1017.27973042767	1756.58693893214	0	924.893799493044	673.842832887247	0	728.767216956685	2.95538613079438	0.268987262422975	0.79496122472521	0.787939484665163	0.999961892287326
bbg_2251	0	1372	0	0	852	0	0	2701.83551593599	0	0	1993.45171395811	0	782.547871649016	3.72524613181693	0.117799842004183	0.438833405754727	NA	NA
bbg_321	647	0	0	822	0	0	441.139400527282	0	0	615.099274420131	0	0	176.039779157902	3.72621122990015	-0.128684	-0.479504	NA	NA
bbg_490	0	0	0	0	1218	0	0	0	0	0	2849.79364741898	0	474.965607903164	3.90688283319588	-6.77341	-26.4629	NA	NA
bbg_517	9445	2656	0	7178	3580	0	6439.81706024757	5230.37545942127	0	5371.26835983905	8376.24076991786	0	4236.28360823763	3.5832585182318	-0.0659326	-0.236254	0.947431492935001	0.999961892287326
bbg_581	0	0	2457	0	0	0	0	0	1402.24651578416	0	0	0	233.707752630694	3.9069632247428	6.26703988842922	24.4850943720892	NA	NA
bbg_938	0	0	5717	0	0	3414	0	0	3262.77709838749	0	0	2401.18040260305	943.992916831756	3.61907680124079	0.122226494882704	0.442347072126971	NA	NA
bbg_995	0	0	1308	0	0	911	0	0	746.495092651887	0	0	640.736774098236	231.20531112502	3.72591037554475	0.0591439365031096	0.220365006667496	NA	NA
bbg_996	0	0	1308	0	0	911	0	0	746.495092651887	0	0	640.736774098236	231.20531112502	3.72591037554475	0.0591439365031096	0.220365006667496	NA	NA
BcDNA:AT01695_126	0	0	609	1386	0	777	0	0	347.565375707186	1037.1381926354	0	546.49009162934	321.865609995322	3.72594447325368	-0.587047	-2.1873	0.557172265510865	0.999961892287326
BcDNA:AT01695_225	890	0	0	5354	0	6197	606.822359303371	0	0	4006.37653922796	0	4358.55739746078	1495.29271599868	2.84348047070979	-1.33094	-3.7845	0.183208676199049	0.999961892287326
BcDNA:AT01695_228	1132	0	0	0	0	0	771.823495203838	0	0	0	0	0	128.63724920064	3.90712980286166	6.08407930612083	23.7712875799186	NA	NA
BcDNA:AT01695_229	404	0	0	470	0	0	275.456441751193	0	0	351.699098512727	0	0	104.52592337732	3.72704869625952	-0.0945754	-0.352487	NA	NA
BcDNA:AT06648_143	954	0	0	533	0	0	650.459023343164	0	0	398.841743632518	0	0	174.883461162614	3.72630337613854	0.189298700240491	0.705384385804779	NA	NA
BcDNA:AT06648_35	16918	0	13488	12851	2925	0	11535.079409769	0	7697.8026067956	9616.3513084831	6843.7162715111	0	5948.8249327598	3.53886551046378	0.0634918915536334	0.22468926521326	0.949374815821009	0.999961892287326
BcDNA:AT09390_50	352	0	0	0	0	0	240.001652218861	0	0	0	0	0	40.0002753698102	3.90794997381998	5.66774381922075	22.149259309942	NA	NA
BcDNA:AT09390_9	1262	288	822	935	259	891	860.460469034668	567.149146202306	469.127649969305	699.656717254042	605.990603186795	626.670105073027	638.175781786691	1.99760567163097	-0.0134111	-0.02679	0.989299850343263	0.999961892287326
BcDNA:AT11334_185	1091	560	833	1191	490	1103	743.868757303346	1102.79000650448	475.405513898335	891.220481550336	1146.46870873177	775.776796740235	855.921710788085	1.82904296890351	-0.151444	-0.276998	0.87962522452779	0.999961892287326
BcDNA:AT12853_324	0	0	0	4538	0	6615	0	0	0	3395.76704053352	0	4652.55078008763	1341.38630343686	2.85865520072238	-4.88346	-13.9601	1.04241697570332e-06	5.04827649662034e-05
BcDNA:AT13283_154	0	2018	0	0	1565	0	0	3973.98255915366	0	0	3661.68067176577	0	1272.61053848657	3.50806923641024	0.0336863609291621	0.118174086462205	NA	NA
BcDNA:AT13283_157	0	2018	0	0	1565	0	0	3973.98255915366	0	0	3661.68067176577	0	1272.61053848657	3.50806923641024	0.0336863609291621	0.118174086462205	NA	NA
BcDNA:AT13896_295	0	0	0	0	0	0	0	0	0	0	0	0	0	NA	NA	NA	NA	NA
BcDNA:AT13896_296	0	0	0	0	0	0	0	0	0	0	0	0	0	NA	NA	NA	NA	NA
BcDNA:AT13896_298	0	0	0	0	0	0	0	0	0	0	0	0	0	NA	NA	NA	NA	NA
BcDNA:AT13896_301	0	0	0	0	0	0	0	0	0	0	0	0	0	NA	NA	NA	NA	NA
BcDNA:AT13896_303	0	0	0	0	0	0	0	0	0	0	0	0	0	NA	NA	NA	NA	NA
BcDNA:AT13896_304	0	0	0	0	0	0	0	0	0	0	0	0	0	NA	NA	NA	NA	NA
BcDNA:AT13896_305	0	0	0	0	0	0	0	0	0	0	0	0	0	NA	NA	NA	NA	NA
BcDNA:AT18037_14	0	0	0	0	0	3374	0	0	0	0	0	2373.04706455263	395.507844092105	3.90690654465042	-6.66934	-26.0565	NA	NA
BcDNA:AT22273_130	6500	2601	8330	6483	2335	9660	4431.84869154147	5122.06572663958	4754.05513898335	4851.20267161279	5463.2743569157	6794.20113917558	5236.10795414475	1.04889892689721	-0.245898	-0.257922	0.805761022125037	0.999961892287326
BcDNA:AT22273_132	10365	0	2438	9104	0	3009	7067.0941058196	0	1391.40293263402	6812.48636778695	0	2116.33035484258	2897.88562684719	3.38799997444822	-0.0230254	-0.0780101	0.981630009591489	0.999961892287326
BcDNA:AT22273_133	21173	7289	21528	21013	7780	24194	14436.2357455396	14353.9934953771	12286.3504240136	15723.942887336	18203.1154161902	17016.4495197944	15336.6812480418	0.867574226420182	-0.357981	-0.310576	0.720357162865388	0.999961892287326
BcDNA:AT22273_6	4278	2119	18527	3230	1486	11722	2916.83826190991	4172.87861389822	10573.6350011938	2416.99593233215	3476.8418391335	8244.47471567455	5300.27739402369	1.15493627484694	0.278065924099323	0.321148422541143	0.780961753187761	0.999961892287326
BcDNA:AT22836_194	0	0	0	0	0	0	0	0	0	0	0	0	0	NA	NA	NA	NA	NA
BcDNA:AT22836_195	0	0	0	0	0	0	0	0	0	0	0	0	0	NA	NA	NA	NA	NA
BcDNA:AT22836_197	0	0	0	0	0	0	0	0	0	0	0	0	0	NA	NA	NA	NA	NA
BcDNA:AT22836_318	0	0	8896	0	0	0	0	0	5077.07977387705	0	0	0	846.179962312842	3.72135786636786	7.09286158688416	26.3950762614098	NA	NA
BcDNA:AT22836_320	0	0	0	0	0	0	0	0	0	0	0	0	0	NA	NA	NA	NA	NA
BcDNA:AT22836_325	1475	0	0	1264	0	1264	1005.6887415421	0	0	945.846086212951	0	889.013482393161	473.424718358036	3.58883497258253	-0.241688	-0.867378	NA	NA
BcDNA:AT22836_330	0	0	0	0	0	0	0	0	0	0	0	0	0	NA	NA	NA	NA	NA
BcDNA:AT22836_401	1345	0	0	0	0	0	917.051767711274	0	0	0	0	0	152.841961285212	3.90707114540364	6.14610302147431	24.0132617718804	NA	NA
BcDNA:AT22836_403	0	0	0	0	0	0	0	0	0	0	0	0	0	NA	NA	NA	NA	NA
BcDNA:AT27976_116	0	165	0	0	3083	2116	0	324.929198345071	0	0	7213.39393677564	1488.25358286703	1504.42945299796	2.89068290790035	-1.64145	-4.74491	0.100704368679043	0.999961892287326
BcDNA:AT27976_140	0	0	779	13187	4188	9653	0	0	444.586909155825	9867.77874912198	9798.79786156872	6789.27780501676	4483.40688747721	1.94044816032004	-3.03699	-5.89313	0.00238950215883113	0.0467331479909857
BcDNA:AT27976_141	0	302	0	81295	17072	53276	0	594.718896364918	0	60832.7196033876	39943.9057050385	37470.7929493497	23140.3561923568	3.08877424318148	-2.54522	-7.86162	0.0109208107447863	0.168705790290345
BcDNA:AT27976_142	0	0	0	0	0	0	0	0	0	0	0	0	0	NA	NA	NA	NA	NA
BcDNA:AT27976_143	0	0	0	0	0	0	0	0	0	0	0	0	0	NA	NA	NA	NA	NA
BcDNA:AT27976_150	0	0	2997	41752	14082	65793	0	0	1710.43256320925	31242.8526831987	32948.106849716	46274.4177587763	18696	3.1718167122419	-1.89567	-6.01273	0.0580033789206673	0.788277546044348
BcDNA:AT28768_117	0	0	0	2676	0	0	0	0	0	2002.4399736597	0	0	333.73999560995	3.90693282472581	-6.57597	-25.6919	NA	NA
BcDNA:AT28768_171	0	1652	0	0	914	0	0	3253.23051918823	0	0	2138.51510159356	0	898.624270130297	3.71156402765688	0.163112099270827	0.605401000129201	NA	NA
BcDNA:GH01761_154	960	0	0	812	0	0	654.549960596894	0	0	607.616314877307	0	0	210.361045912367	3.72599679826537	0.028804729199973	0.107326	NA	NA
BcDNA:GH01761_174	2305	16628	21935	994	8965	4254	1571.60172830817	32744.9861217082	12518.6313893877	743.806178556704	20975.6979056742	2991.98050166179	11924.4506375495	1.32203801009961	0.697787953123852	0.922502197019337	0.485309814080259	0.999961892287326
BcDNA:GH01761_215	0	0	0	0	0	0	0	0	0	0	0	0	0	NA	NA	NA	NA	NA
BcDNA:GH01761_217	0	0	0	0	0	0	0	0	0	0	0	0	0	NA	NA	NA	NA	NA
BcDNA:GH01761_218	0	0	0	0	0	0	0	0	0	0	0	0	0	NA	NA	NA	NA	NA
BcDNA:GH01761_28	9089	920	12021	31943	0	9988	6197.08811652622	1811.72643925737	6860.56384462411	23902.8176676426	0	7024.89	7632.84842987322	1.69891346315994	-0.621886	-1.05653	0.534017102609296	0.999961892287326
BcDNA:GH01761_29	0	1124	3108	0	1150	11856	0	2213.46	1773.78191740219	0	2690.69186743172	8338.72139814345	2502.77537791023	2.38882441376792	-0.614503	-1.46794	0.538883107778016	0.999961892287326
BcDNA:GH01761_31	2301	0	3529	3105	0	5123	1568.87443680568	0	2014.05289141323	2323.45893804685	0	3603.17727080709	1584.92725617881	2.47640282326681	-0.293168	-0.726002	0.769393708593709	0.999961892287326
BcDNA:GH01761_33	0	0	1760	0	0	917	0	0	1004.45822864474	0	0	644.956774805798	274.90250057509	3.72580364522243	0.17151472949362	0.639030204356667	NA	NA
BcDNA:GH01761_421	580	1692	3092	1807	1237	5146	395.457267860624	3332.00123393855	1764.65047895996	1352.17078938829	2894.24855653307	3619.35394018608	2226.31371114443	1.45647947640742	-0.355913	-0.51838	0.721905954373204	0.999961892287326
BcDNA:GH01761_423	0	0	0	0	5190	0	0	0	0	0	12143.2093843223	0	2023.86823072038	3.19360211746904	-8.90783	-28.4481	NA	NA
BcDNA:GH01761_424	1237	0	4172	1807	5429	6517	843.414897144124	0	2381.02257381015	1352.17078938829	12702.4053463363	4583.62410186411	3643.77295142383	1.78407373849372	-1.41854	-2.53078	0.156032963711844	0.999961892287326
BcDNA:GH01761_53	8770	2738	22508	5822	2627	15454	5979.58661920288	5391.85542465943	12845.6510285999	4356.57904583212	6146.47611803749	10869.3151557784	7598.24389868504	1.03549458295446	0.174121942943497	0.180302328691496	0.861769628636259	0.999961892287326
BcDNA:GH01761_6	0	0	0	3123	0	0	0	0	0	2336.92826522393	0	0	389.488044203988	3.90690873642905	-6.70429	-26.193	NA	NA
BcDNA:GH01761_68	6934	4618	30283	7074	5312	34609	4727.75981956132	9094.07901792448	17282.9593966186	5293.44558059368	12428.6566954759	24341.6674146716	12194.7613208076	1.03274992014454	-0.421621	-0.435429	0.673301907087112	0.999961892287326
BcDNA:GH02439_16	0	0	14971	0	0	2571	0	0	8544.17280740932	0	0	1808.27030319052	1725.40718509997	3.25821560538651	0.687557928458311	2.24021197211009	NA	NA
BcDNA:GH02439_338	0	0	1054	0	0	3131	0	0	601.533507381566	0	0	2202.13703589635	467.278423879653	3.72561674881567	-0.502419	-1.87182	NA	NA
BcDNA:GH02712;CG30492_362	0	0	1825	0	0	0	0	0	1041.55469731628	0	0	0	173.592449552713	3.90703386595911	6.19225566185834	24.1933525775575	NA	NA
BcDNA:GH04922_1691	0	0	1234	0	0	0	0	0	704.262189856596	0	0	0	117.377031642766	3.90716532595993	6.05153707705439	23.6443558362278	NA	NA
BcDNA:GH08902_183	0	0	0	0	572	1670	0	0	0	0	1338.32673753995	1174.56686360489	418.815600190806	3.7137541294944	-3.30679	-12.2806	0.00094373268549959	0.0212496562616919
BcDNA:GH08902_186	0	0	0	0	572	5245	0	0	0	0	1338.32673753995	3688.98395186086	837.885114900135	3.22206364462326	-4.12194	-13.2811	3.75699600099759e-05	0.00131001083417642
BcDNA:GH08902_303	0	734	0	0	367	1891	0	1445.44261566838	0	0	858.681665519513	1330.00355633344	605.687972920222	3.51982534539158	-0.170113	-0.59877	0.864920937183285	0.999961892287326
BcDNA:GH08902_307	1084	0	5857	0	0	0	739.095997173993	0	3342.67718475696	0	0	0	680.295530321825	3.35390104840131	3.80229630858975	12.7525255757116	0.000143361121469819	0.00430930819314697
BcDNA:GH19145_477	1164	315	0	868	267	0	793.641827223735	620.319378658773	0	649.520888317121	624.708459655885	0	448.031758975919	3.21906569779816	0.0466628810121333	0.150210879626595	0.962781914762603	0.999961892287326
BcDNA:GH25462_125	1822	832	1306	3033	540	793	1242.28127938286	1638.43086680666	745.353662846609	2269.58162933851	1263.45531166359	557.743426849507	1286.14102948129	1.64636970085956	-0.105732	-0.174075	0.91579468867699	0.999961892287326
BcDNA:GH25462_144	1935	0	0	1907	0	0	1319.32726432812	0	0	1427.00038481653	0	0	457.721274857441	3.72543267012991	-0.0303662	-0.113127	NA	NA
BcDNA:GH25462_145	7581	0	2801	0	0	1351	5168.8992200886	0	1598.57	0	0	950.203492652817	1286.27919250557	2.95545224711329	0.958214713921739	2.83195782947702	0.337954499143916	0.999961892287326
BcDNA:GH28351_2	0	0	0	0	173	0	0	0	0	0	404.773646144076	0	67.4622743573459	3.90759672443868	-6.09082	-23.8005	NA	NA
BcDNA:GH28351_4	0	0	0	418	0	0	0	0	0	312.787708890042	0	0	52.1312848150071	3.90783988077451	-6.00149	-23.4529	NA	NA
BcDNA:GH28351_9	0	0	0	758	0	634	0	0	0	567.208333346058	0	445.913408099101	168.853623574193	3.90709686602616	-2.8078	-10.9703	0.00498815757283322	0.082936614467107
BcDNA:LD13269_45	420	0	0	0	0	0	286.365607761141	0	0	0	0	0	47.7276012935236	3.90775750855528	5.62641733523667	21.9866745880367	NA	NA
BcDNA:LD21293_258	0	0	0	1600	374	0	0	0	0	1197.27352685184	875.059789929967	0	345.388886130301	3.82664789318657	-3.13656	-12.0025	0.00170942524679196	0.0345394465427964
BcDNA:LD21293_267	0	0	0	1600	0	0	0	0	0	1197.27352685184	0	0	199.545587808639	3.90704581940366	-6.46715	-25.2674	NA	NA
BcDNA:LD22087_324	11750	3835	11263	8830	1203	5537	8011.41878855574	7552.14227668696	6427.9619484237	6607.45327631357	2814.69766653944	3894.3573196289	5884.67187935805	1.04749044268042	0.690845608729137	0.723654172511506	0.489662570210598	0.999961892287326
BcDNA:LD22087_329	577	0	1370	969	0	1660	393.411799233758	0	781.879416615508	725.098779699644	0	1167.53352909228	511.320587440199	3.07294889420958	-0.223647	-0.687256	0.823031959530096	0.999961892287326
BcDNA:LD22087_33	897	0	0	0	0	0	611.595119432723	0	0	0	0	0	101.932519905454	3.90722683898763	6.00146998636596	23.4491046041078	NA	NA
BcDNA:LD22087_410	0	0	301	4353	0	4874	0	0	171.785185694356	3257.33228899128	0	3428.04724144325	1142.86078602148	2.90782101672044	-1.81587	-5.28023	NA	NA
BcDNA:LD22087_411	0	839	0	0	0	0	0	1652.21574188797	0	0	0	0	275.369290314661	3.90693239528147	6.24642197084378	24.4043483524875	NA	NA
BcDNA:LD22087_429	0	0	0	1322	355	3390	0	0	0	989.24725156133	830.604880815878	2384.3003997728	700.692088691668	2.76515616150004	-4.70977	-13.0233	2.47991393974969e-06	0.000110455728907683
BcDNA:LD22087_438	9426	0	5544	9040	1546	4421	6426.86242561076	0	3164.04342023093	6764.59542671288	3617.22576265168	3109.43718802228	3847.02737053809	1.76903536403877	-0.278227	-0.492194	0.78083796532231	0.999961892287326
BcDNA:LD22087_65	3965	0	0	539	1033	0	2703.4277018403	0	0	403.331519358213	2416.94321657127	0	920.617072961631	3.25682579705264	-0.0186522	-0.0607471	0.985118538466978	0.999961892287326
BcDNA:LD22087_839	2180	0	0	1772	0	0	1486.37386885545	0	0	1325.98043098841	0	0	468.725716640643	3.72542596705815	0.0442222397186253	0.164746680169237	NA	NA
BcDNA:LD22087_844	0	0	0	0	0	0	0	0	0	0	0	0	0	NA	NA	NA	NA	NA
BcDNA:LD22087_851	3385	949	132950	4246	0	5420	2307.97043397967	1868.83520745135	75876.5463058626	3177.26462188306	0	3812.06730583143	14507.113979168	2.48786761484673	1.41393331473266	3.51767890327629	NA	NA
BcDNA:LD22087_852	7553	850	0	6548	0	0	5149.80817957119	1673.87768844431	0	4899.84190864114	0	0	1953.92129610944	2.86616545230084	0.16669909540664	0.477787188184313	0.867606817338658	0.999961892287326
BcDNA:LD22087_853	0	0	0	0	7133	0	0	0	0	0	16689.3087742525	0	2781.55146237542	3.9067848576138	-7.29602	-28.504	NA	NA
BcDNA:LD22087_926	4962	0	4871	0	0	6434	3383.2051088352	0	2779.95229075485	0	0	4525.24742540949	1781.40080416659	2.85702457416277	0.155992375609639	0.445674050498767	0.876039031034141	0.999961892287326
BcDNA:LD22087_927	0	0	0	4316	0	0	0	0	0	3229.64533868283	0	0	538.274223113805	3.90686892375002	-6.8175	-26.6351	NA	NA
BcDNA:LD27979_115	0	0	2804	1275	0	0	0	0	1600.28458699992	954.077341710057	0	0	425.726988118329	3.72551532233847	0.200266552730708	0.746096110750157	NA	NA
BcDNA:LD28247_170	0	0	9962	0	0	4497	0	0	5685.46186009029	0	0	3162.89053031807	1474.72539840139	3.36134096586451	0.251695611691832	0.846034770508083	NA	NA
BcDNA:LD28247_19	0	0	1923	0	0	967	0	0	1097.48475777491	0	0	680.123447368819	296.268034190621	3.72575007638401	0.185250920546698	0.690198631377067	NA	NA
BcDNA:LD29166_156	1592	0	0	0	0	0	1085.46201798985	0	0	0	0	0	180.910336331642	3.90702275094772	6.19640969421794	24.2095136495025	NA	NA
BcDNA:RE07994_202	0	0	4000	0	0	2330	0	0	2282.85961055623	0	0	1638.76694143676	653.604425332165	3.72530476523671	0.128373412747153	0.478230086236666	NA	NA
BcDNA:RE18748_271	1493	0	0	1298	0	0	1017.9615533033	0	0	971.288148658553	0	0	331.541616993641	3.72561595833976	0.0181750947944155	0.0677134232104121	NA	NA
BcDNA:RE31307_11	1306	444	662	1357	639	1028	890.460675562025	874.354933728555	377.813265547056	1015.43760996121	1495.08878546858	723.026787895704	896.030343027189	1.81361953998447	-0.327355	-0.593698	0.743399178121962	0.999961892287326
BcDNA:RE55923_104	49522	29910	49100	71613	25672	56893	33765.2324465411	58900.801954552	28022.1017195777	53587.7181740254	60065.6014093105	40014.7500425586	45726.0342910942	0.81164976123187	-0.42942	-0.348538	0.667617779622835	0.999961892287326
BcDNA:RE70748_237	0	2057	0	2180	0	1889	0	4050.78400603522	0	1631.28518033563	0	1328.59688943092	1168.44434596696	3.10825216402607	0.145565311582287	0.452453694732772	0.884264553585265	0.999961892287326
BcDNA:RE70748_241	0	0	0	0	0	0	0	0	0	0	0	0	0	NA	NA	NA	NA	NA
BcDNA:RE70748_245	0	0	0	0	0	0	0	0	0	0	0	0	0	NA	NA	NA	NA	NA
BcDNA:RH17411_52	0	709	0	0	0	0	0	1396.21091894943	0	0	0	0	232.701819824905	3.90696419128607	6.29640014032648	24.5998098822641	NA	NA
BcDNA:RH17411_54	3333	0	2896	2499	415	1788	2272.51564444734	0	1652.79035804271	1869.99158975171	970.988804334054	1257.56021085362	1337.30776790491	2.13222489103427	-0.0291633	-0.0621826	0.976734387970629	0.999961892287326
BcDNA:RH17411_70	0	0	0	0	0	0	0	0	0	0	0	0	0	NA	NA	NA	NA	NA
BcDNA:RH17411_76	88071	12074	4394	94862	23292	5194	60048.8224788845	23776.9402473842	2507.72128219602	70984.8508151368	54497.0391097561	3653.11394584658	35911.414646534	1.19155000107129	-0.48749	-0.580869	0.625910904608688	0.999961892287326
BcDNA:SD10385_136	815	0	848	870	0	3087	555.685643631739	0	483.96623743792	651.017480225686	0	2171.19036404089	643.64328755604	2.94369335595203	-0.489354	-1.44051	0.624591165958151	0.999961892287326
BcDNA.GH03108_393	7359	381	4611	0	771	4836	5017.53454170057	750.291057996801	2631.56641606869	0	1803.93341720857	3401.32057029535	2267.44	1.99934849560199	0.345308860890455	0.690392751539368	0.729862185878214	0.999961892287326
BcDNA.GH03108_407	1735	250	7154	1321	359	3739	1182.96268920376	492.316967189502	4082.89441347981	988.498955607048	839.963809050423	2629.76377426268	1702.73343479887	1.58941337612568	0.23227041631262	0.369173706565558	0.816327988515072	0.999961892287326
BcDNA.GH03108_409	1735	250	8253	1321	359	6795	1182.96268920376	492.316967189502	4710.11009148014	988.498955607048	839.963809050423	4779.1508013145	2165.50055230756	1.55256311980076	-0.0317702	-0.0493252	0.974655312224554	0.999961892287326
BcDNA.GH03108_455	2430	802	3993	2255	1152	8438	1656.82958776089	1579.35283074392	2278.86460623775	1687.40737690681	2695.37133154899	5934.72766173536	2638.75889915562	1.31561039306251	-0.686857	-0.903636	0.492172881526428	0.999961892287326
BcDNA.GH05582_123	0	0	1245	0	0	960	0	0	710.540053785626	0	0	675.200113209996	230.95669449927	3.7259026103921	0.0197546811613929	0.0736040181066974	NA	NA
BcDNA.GH05582_342	0	1039	0	0	207	0	0	2046.06931563957	0	0	484.324536137709	0	421.732308629547	3.72583377253993	0.558148025749896	2.07956676441545	NA	NA
BcDNA.GH05582_898	1476	0	1149	1717	0	964	1006.37056441773	0	655.751423132277	1284.82415350288	0	678.013447015038	604.159931344653	2.98190761024156	-0.0804439	-0.239876	0.935884181156802	0.999961892287326
BcDNA.GH06193_450	734	411	854	449	234	673	500.457990706376	809.369094059541	487.390526853755	335.984883472797	547.497301720888	473.343412698258	525.673868251936	2.1124759615662	0.191973715094041	0.40553985838872	0.847762794776572	0.999961892287326
BcDNA.GH08789_106	0	0	0	0	517	0	0	0	0	0	1209.64147431495	0	201.606912385826	3.90704288627519	-6.27332	-24.5101	NA	NA
BcDNA.GH08789_85	6058	10109	37054	0	2486	7754	4130.48298051665	19907.3288852747	21147.2700023876	0	5816.57389776978	5453.64758107324	9409.21722450367	1.66768093870258	1.20130301271977	2.00339013591873	0.229633682217755	0.999961892287326
BcDNA.GH08789_88	6058	10109	0	0	2486	5554	4130.48298051665	19907.3288852747	0	0	5816.57389776978	3906.31398830033	5626.78329197691	3.65007156530317	0.357778145495072	1.30591583555846	0.7205093468093	0.999961892287326
BcDNA.GH08789_89	0	0	32526	0	0	5274	0	0	18563.072923238	0	0	3709.38062194741	3712.07559086423	3.72506930335195	0.623658295444326	2.32317037214046	NA	NA
BcDNA.LD22679_404	4619	1218	8685	4846	1052	6540	3149.33986249693	2398.56826414725	4956.65892942021	3626.2421944525	2461.39812568536	4599.8007712431	3532.00135790756	1.1857150254181	-0.0209979	-0.0248975	0.983247363463817	0.999961892287326
BcDNA.LD22679_527	1055	0	1592	876	0	0	719.323133780962	0	908.578125001379	655.507255951381	0	0	380.568085788954	3.67729489401159	0.356824905402026	1.31215040269104	0.721222890186589	0.999961892287326
BcDNA.LD23634_647	0	0	724	0	0	843	0	0	413.197589510677	0	0	592.910099412528	167.684614820534	3.72627853569782	-0.139765	-0.520803	NA	NA
BcDNA.LD23634_650	0	0	724	0	0	843	0	0	413.197589510677	0	0	592.910099412528	167.684614820534	3.72627853569782	-0.139765	-0.520803	NA	NA
BcDNA.LD23634_668	7132	2341	4307	5958	1685	3220	4862.76074893443	4610.0560807625	2458.06908566642	4458.34729561453	3942.44851880212	2264.73371305853	3766.06924047309	1.16794351561034	0.138490489402882	0.161749069071799	0.889852785546768	0.999961892287326
BcDNA.LD23634_674	0	0	1462	0	0	858	0	0	834.385187658301	0	0	603.460101181434	239.640881473289	3.72590207441725	0.125434268570749	0.467355801470765	NA	NA
bchs_2398	0	0	0	0	783	0	0	0	0	0	1832.0102019122	0	305.335033652034	3.9069484763712	-6.61919	-25.8608	NA	NA
bchs_2923	0	0	0	0	0	0	0	0	0	0	0	0	0	NA	NA	NA	NA	NA
bchs_2926	0	0	0	0	0	0	0	0	0	0	0	0	0	NA	NA	NA	NA	NA
BCL7-like_62	1653	0	0	1696	0	0	1127.05321340278	0	0	1269.10993846295	0	0	399.360525310954	3.72550220820588	-0.0459577	-0.171216	NA	NA
BCL7-like_63	1631	1034	2474	2591	1141	1511	1112.0531101391	2036.22297629578	1411.94866912903	1938.83481754569	2669.63427890399	1062.73684485448	1705.23844947801	1.48167363521394	-0.212272	-0.314518	0.83189457595728	0.999961892287326
bdg_1292	943	0	607	665	0	538	642.958971711325	0	346.423945901908	497.616809597795	0	378.393396778102	310.898853998188	3.28353385059903	0.0534564956844556	0.175526213114311	0.957368192472097	0.999961892287326
bdg_240	11940	0	5137	6411	0	0	8140.96513492388	0	2931.76245485684	4797.32536290445	0	0	2645.00882544753	3.72505865577133	0.323956394283342	1.20675657061764	0.745971047711098	0.999961892287326
bdg_370	0	0	0	0	0	0	0	0	0	0	0	0	0	NA	NA	NA	NA	NA
bdg_66	0	0	0	0	821	0	0	0	0	0	1920.92002014038	0	320.153336690064	3.90693996824387	-6.63535	-25.9239	NA	NA
BEAF-32_172	0	0	0	896	0	0	0	0	0	670.473175037029	0	0	111.745529172838	3.90726651108377	-6.1995	-24.2231	NA	NA
BEAF-32_64	14568	1020	27343	3267	807	82884	9932.79565205788	2008.65322613317	15605.0575828597	2444.68288264059	1888.16377131947	58295.089774268	15029.0738148798	1.30952416604772	-0.904836	-1.18491	0.365552031278703	0.999961892287326
bel-RB_177	239970	89941	476270	242170	30979	67906	163617.035462955	177117.921383964	271814.386679904	181214.831248568	72482.5594444932	47760.5613412896	152334.549260196	0.781878036684507	1.30822228873594	1.02287027466377	0.190797924278291	0.999961892287326
bel-RB_179	0	0	0	0	0	0	0	0	0	0	0	0	0	NA	NA	NA	NA	NA
bel-RB_214	5826	0	15403	0	0	7841	3972.3000733724	0	8790.7216453494	0	0	5514.83759133289	3046.30988500912	3.72504549282599	0.324991726333149	1.21060896538303	0.745187333541089	0.999961892287326
bel-RB_219	7082	0	0	4489	0	1259	4828.66960515334	0	0	3359.10053877369	0	885.496815136859	1512.21115984398	2.95828666981169	0.0628843174708237	0.186029838114144	0.949858622971807	0.999961892287326
bel-RB_36	0	0	0	0	0	0	0	0	0	0	0	0	0	NA	NA	NA	NA	NA
bel-RB_37	0	0	0	0	0	0	0	0	0	0	0	0	0	NA	NA	NA	NA	NA
bel-RB_38	0	0	0	0	0	0	0	0	0	0	0	0	0	NA	NA	NA	NA	NA
bel-RB_40	0	0	3375	0	0	2771	0	0	1926.16279640682	0	0	1948.9369934426	645.849964974903	3.72529482400272	-0.00453922	-0.0169099	NA	NA
bel-RB_638	0	0	0	0	0	552	0	0	0	0	0	388.240065095748	64.7066775159579	3.90763107523624	-6.0768	-23.7459	NA	NA
bel-RB_65	4136	0	0	1495	0	10147	2820.01941357162	0	0	1118.70245165219	0	7136.7245299394	1845.9077325272	2.85011544882369	-0.543679	-1.54955	0.586662565616353	0.999961892287326
bel-RB_693	0	0	0	0	0	0	0	0	0	0	0	0	0	NA	NA	NA	NA	NA
bel-RB_694	0	0	0	0	0	0	0	0	0	0	0	0	0	NA	NA	NA	NA	NA
Bem46_24	0	0	0	0	0	5046	0	0	0	0	0	3549.02059506004	591.503432510007	3.90685957308405	-6.62192	-25.8709	NA	NA
BEST:CK02656_350	0	0	0	0	0	2387	0	0	0	0	0	1678.8569481586	279.809491359767	3.90696519190796	-6.58739	-25.7367	NA	NA
BEST:LD14959_1043	0	0	7155	0	0	0	0	0	4083.46512838245	0	0	0	680.577521397076	3.90102685303082	6.56300078226845	25.6024422880915	NA	NA
BEST:LD14959_1170	0	0	1299	0	0	1045	0	0	741.358658528135	0	0	734.983456567131	246.057019182544	3.72584258011294	0.00334953055068817	0.0124798235491431	NA	NA
BEST:LD14959_277	0	0	6770	0	0	2365	0	0	3863.73989086642	0	0	1663.38361223088	921.187250516215	3.62631711864735	0.335275650014212	1.21581582911216	NA	NA
BEST:LD19244_1005	740	0	0	907	0	0	504.548927960106	0	0	678.704430534135	0	0	197.208893082374	3.7260721429864	-0.114792	-0.427721	NA	NA
BEST:LD19244_1015	0	0	0	0	0	0	0	0	0	0	0	0	0	NA	NA	NA	NA	NA
BEST:LD19244_1019	0	0	0	0	0	0	0	0	0	0	0	0	0	NA	NA	NA	NA	NA
BEST:LD19244_1043	2426	0	0	2167	0	0	1654.1022962584	0	0	1621.55733292996	0	0	545.943271531393	3.72535699570719	0.00770290210885905	0.0286960602584857	NA	NA
BEST:LD19244_1099	155010	0	0	56122	0	0	105689.36395013	0	0	41995.8655462367	0	0	24614.2049160611	3.72496921553324	0.357471436564675	1.33157009663586	NA	NA
BEST:LD19244_1170	1792	0	0	917	0	0	1221.8265931142	0	0	686.187390076959	0	0	318.00233053186	3.72571768251581	0.22337901288168	0.832247138196201	NA	NA
BEST:LD19244_2600	1015	0	0	3530	0	0	692.050218756092	0	0	2641.48471861686	0	0	555.589156228826	3.7255249521713	-0.518623	-1.93214	NA	NA
BEST:LD19244_2615	0	0	0	2622	0	0	0	0	0	1962.03199212845	0	0	327.005332021408	3.90693625432362	-6.64351	-25.9558	NA	NA
BEST:LD19244_277	4500	0	0	3954	0	0	3068.20294029794	0	0	2958.7622032326	0	0	1004.49419058842	3.58949626948543	0.0146080265161316	0.0524354566841988	NA	NA
Best1_384	1665	0	0	0	0	0	1135.23508791024	0	0	0	0	0	189.20584798504	3.90701129390695	6.03106238172013	23.5634288396379	NA	NA
Best1_387	0	0	0	0	0	0	0	0	0	0	0	0	0	NA	NA	NA	NA	NA
Best1_504	1290	546	0	0	0	0	879.551509552077	1075.22025634187	0	0	0	0	325.795294315658	3.86291735591334	3.02624925579799	11.6901507735419	0.00247608093944952	0.0481179805494299
Best2_528	808	574	0	0	192	0	550.912883502386	1130.3597566671	0	0	449.228555258165	0	355.083532571275	3.72592254469695	0.511275127161878	1.90497152283524	0.609158419070082	0.999961892287326
Best2_741	1165	798	0	1207	0	0	794.323650099356	1571.47575926889	0	903.193216818854	0	0	544.832104364517	3.53559119265066	0.392831006971929	1.38888984845004	0.694444301649619	0.999961892287326
beta-Spec_1724	753	0	0	0	0	0	513.412625343189	0	0	0	0	0	85.5687708905315	3.90731621060484	5.93956457329886	23.2077569411848	NA	NA
beta-Spec_1839	1056	0	737	1446	0	0	720.004956656584	0	420.616883244985	1082.03594989235	0	0	370.442964965653	3.71295557410402	0.0204924133941818	0.0760874205387711	0.983650564041517	0.999961892287326
beta-Spec_1842	0	0	0	0	721	0	0	0	0	0	1686.94681427675	0	281.157802379459	3.9069642958147	-6.59016	-25.7475	NA	NA
beta-Spec_2138	0	0	3531	0	0	12025	0	0	2015.19432121851	0	0	8457.58475140646	1745.46317877083	3.25660409269713	-0.635351	-2.06909	NA	NA
beta-Spec_2143	0	0	6004	0	0	18020	0	0	3426.5722754449	0	0	12674.0687917126	2683.44017785959	3.72507337387755	-0.506534	-1.88688	NA	NA
beta-Spec_2195	0	0	1539	0	0	1756	0	0	878.330235161509	0	0	1235.05354041328	352.230629262465	3.72558519423975	-0.131958	-0.491619	NA	NA
beta-Spec_2212	0	607	0	0	0	0	0	1195.34559633611	0	0	0	0	199.224266056018	3.90699861658594	6.21300871834401	24.2742164674065	NA	NA
beta-Spec_2268	0	0	1451	0	0	1164	0	0	828.107323729272	0	0	818.68013726712	274.464576832732	3.72575116685459	0.0044405185511054	0.0165442671732204	NA	NA
beta-Spec_2270	0	0	839	0	0	532	0	0	478.829803314169	0	0	374.173396070539	142.167199897451	3.72652667282235	0.0954392870087014	0.355657048673073	NA	NA
beta-Spec_2284	0	0	457	0	0	3113	0	0	260.816710506049	0	0	2189.47703377366	408.382290713285	3.72626811220609	-0.823517	-3.06865	NA	NA
beta-Spec_2285	0	446	0	1896	393	0	0	878.293469466072	0	1418.76912931943	919.514699044056	0	536.096216304926	3.57901648985957	-0.394816	-1.41305	0.692978849255143	0.999961892287326
beta-Spec_2301	1848	0	0	996	0	0	1260.00867414902	0	0	745.302770465268	0	0	334.218574102382	3.72566949660298	0.203299250525218	0.75742581636405	NA	NA
beta-Spec_996	3585	8584	73451	2744	3366	33459	2444.33500910403	16904.1953854187	41919.5803137414	2053.3240985509	7875.5381093697	23532.8339457221	15788.3011436511	1.19276987183728	0.731591358332064	0.87262	0.464418024345839	0.999961892287326
betaCOP_868	401	0	1434	773	0	916	273.410973124328	0	818.405170384408	578.432772660294	0	644.253441354538	385.750392920594	3.20772468432957	-0.0509025	-0.163281	0.959403206311879	0.999961892287326
betaNACtes1_257	1607	567	3031	1695	0	2793	1095.68936112418	1116.57488158579	1729.83686989898	1268.36164250866	0	1964.41032937033	1195.81218074799	2.16932524077184	0.131850164413578	0.286025889662292	0.895102807412536	0.999961892287326
betaNACtes4_147	33530	22688	37822	30210	4472	26518	22861.5210195978	44678.7494063817	21585.5790476144	22606.0207788712	10463.2817662214	18650.9964605236	23474.3580798684	0.879656835487523	0.89246957220204	0.785066959652149	0.372141294970169	0.999961892287326
betaNACtes4_204	0	0	0	3506	0	0	0	0	0	2623.52561571409	0	0	437.254269285681	3.90689300212805	-6.74463	-26.3506	NA	NA
betaNACtes4_208	0	1572	27657	0	1840	25620	0	3095.68908968759	15784.2620622884	0	4305.10698789075	18019.4030212918	6867.41019352642	3.71809725529853	-0.0651215	-0.242128	0.94807724604014	0.999961892287326
betaNACtes4_217	13903	1572	27499	10136	0	23465	9479.3834397694	3095.68908968759	15694.0891076714	7584.72779260639	0	16503.7194338256	8726.26814392673	1.66295903668703	0.138836912087424	0.230880097581504	0.88957902481242	0.999961892287326
betaNACtes4_220	13903	1572	10919	10136	1840	11312	9479.3834397694	3095.68908968759	6231.63602191586	7584.72779260639	4305.10698789075	7956.10800065778	6442.1085554213	1.05804089897796	-0.0733228	-0.0775785	0.941549243520608	0.999961892287326
betaNACtes4_30	1406	566	1102	1544	753	1422	958.642963124202	1114.60561371703	628.927822708241	1155.36895341202	1761.81824015312	1000.14016769231	1103.25062680115	1.68745190114671	-0.317472	-0.535718	0.750885709758118	0.999961892287326
betaTub56D-RA_145	0	0	0	0	0	0	0	0	0	0	0	0	0	NA	NA	NA	NA	NA
betaTub56D-RA_147	0	0	0	0	0	0	0	0	0	0	0	0	0	NA	NA	NA	NA	NA
betaTub85D_72	4741	0	0	0	0	0	3232.52225332279	0	0	0	0	0	538.753708887131	3.90684776408974	6.59083383198087	25.7493844199615	NA	NA
betaTub85D_75	0	0	0	3856	0	0	0	0	0	2885.42919971293	0	0	480.904866618821	3.90688135693604	-6.77819	-26.4816	NA	NA
BG:BACR48E02.1_80	485	159	657	185	0	442	330.684094676556	313.113591132523	374.959691033861	138.434751542244	0	310.873385457102	244.677585640381	2.87646440145038	0.410294967815145	1.18019886901449	0.681589583060052	0.999961892287326
BG:BACR48E02.3_189	0	0	0	0	0	0	0	0	0	0	0	0	0	NA	NA	NA	NA	NA
BG:BACR48E02.3_193	0	0	0	0	0	0	0	0	0	0	0	0	0	NA	NA	NA	NA	NA
BG:BACR48E02.3_74	866	0	1048	0	0	0	590.458610288449	0	598.109217965732	0	0	0	198.094638042363	3.9069998977128	2.80845049158325	10.9726157833472	0.00497805359828715	0.082936614467107
BG:BACR48E02.3_93	0	0	0	0	355	0	0	0	0	0	830.604880815878	0	138.434146802646	3.90717015501644	-6.34554	-24.7931	NA	NA
BG:DS00464.1_431	0	0	1080	0	0	598	0	0	616.372094850182	0	0	420.593403853727	172.827583117318	3.7262830908184	0.147913877759747	0.551168981593525	NA	NA
BG:DS00810.1_297	0	0	0	0	0	1763	0	0	0	0	0	1239.97687457211	206.662812428684	3.90703612830161	-6.48266	-25.328	NA	NA
BG:DS00810.1_300	0	0	2347	0	0	0	0	0	1339.46787649387	0	0	0	223.244646082311	3.90697280621746	6.28179835244946	24.5428153371617	NA	NA
BG:DS00810.1_309	0	0	0	0	0	1763	0	0	0	0	0	1239.97687457211	206.662812428684	3.90703612830161	-6.48266	-25.328	NA	NA
BG:DS00810.1_315	0	0	2347	0	0	0	0	0	1339.46787649387	0	0	0	223.244646082311	3.90697280621746	6.28179835244946	24.5428153371617	NA	NA
BG:DS01068.11_183	93854	18795	36481	42966	84937	0	63991.8041686051	37012.3895933068	20820.2503631754	32151.2839716975	198729.821864389	0	58784.2583268624	2.63782681683151	-0.349637	-0.922281	0.726611433861194	0.999961892287326
BG:DS03023.2_13	0	0	0	0	0	0	0	0	0	0	0	0	0	NA	NA	NA	NA	NA
BG:DS03023.2_14	0	0	0	0	0	0	0	0	0	0	0	0	0	NA	NA	NA	NA	NA
BG:DS03023.2_459	0	0	0	0	546	1570	0	0	0	0	1277.49370401541	1104.23351847885	396.954537082376	3.74570466339412	-3.25793	-12.2032	0.00112228502542749	0.0240287130707317
BG:DS03023.2_460	0	0	0	0	546	1570	0	0	0	0	1277.49370401541	1104.23351847885	396.954537082376	3.74570466339412	-3.25793	-12.2032	0.00112228502542749	0.0240287130707317
BG:DS03023.2_464	0	0	0	0	0	0	0	0	0	0	0	0	0	NA	NA	NA	NA	NA
BG:DS03023.2_480	0	0	0	0	0	431	0	0	0	0	0	303.136717493238	50.522786248873	3.90787402440726	-5.98977	-23.4073	NA	NA
BG:DS03023.2_9	0	0	0	0	471	0	0	0	0	0	1102.01379961769	0	183.668966602948	3.90707023475707	-6.44133	-25.1667	NA	NA
BG:DS03323.1_113	0	0	611	0	0	364	0	0	348.706805512464	0	0	256.01337625879	100.786696961876	3.72719448759017	0.119534995835388	0.445530177551771	NA	NA
BG:DS03323.1_138	0	0	11197	0	0	11659	0	0	6390.29476484952	0	0	8200.16470824515	2431.74324551578	3.72504797090265	-0.0965611	-0.359695	NA	NA
BG:DS03323.1_238	6701	1299	3293	6119	1174	2401	4568.89508954145	2558.07896151665	1879.36417439041	4578.82294425399	2746.84543683899	1688.70361647625	3003.45170383629	1.26758674202156	-0.00100396	-0.00127261	0.999198952188702	0.999961892287326
BG:DS03323.1_239	0	1299	3293	0	1174	2401	0	2558.07896151665	1879.36417439041	0	2746.84543683899	1688.70361647625	1478.83203153705	2.59070095655727	0.000263069546220037	0.000681534525033337	0.999790100873075	0.999961892287326
BG:DS03323.1_278	0	0	0	1243	0	0	0	0	0	930.131871173021	0	0	155.021978528837	3.90712631521171	-6.20561	-24.2461	NA	NA
BG:DS03323.1_280	0	0	1891	0	0	0	0	0	1079.22188089046	0	0	0	179.870313481743	3.90702427170633	6.19807824359113	24.2160421356455	NA	NA
BG:DS03323.1_44	864	0	0	0	0	0	589.094964537205	0	0	0	0	0	98.1824940895342	3.90724469372064	5.98832915827629	23.3978673279276	NA	NA
BG:DS03323.1_484	17840	0	0	15383	0	0	12163.7201010923	0	0	11511.0366647261	0	0	3945.79279430307	3.72501330549384	0.0213814439780275	0.0796461633088235	NA	NA
BG:DS03323.1_490	0	3930	2146	0	5013	0	0	7739.22272421897	1224.75418106342	0	11729.0768099436	0	3448.84228587101	3.72502154164886	-0.104102	-0.387783	0.9170882075742	0.999961892287326
BG:DS04641.8_138	242	0	0	1837	0	0	165.001135900467	0	0	1374.61966801677	0	0	256.603467319539	3.72702992166479	-0.820358	-3.0575	NA	NA
BG:DS04641.8_170	12797	2710	10368	0	0	0	8725.28733933173	5336.7159243342	5917.17211056174	0	0	0	3329.86256237128	1.86478446711812	8.06730980175258	15.043794009738	7.1864032997839e-16	9.13571519485029e-14
BG:DS04641.8_189	3677	0	0	0	0	0	2507.06271366123	0	0	0	0	0	417.843785610205	3.90687337060697	6.5060819215649	25.4184382063494	NA	NA
BG:DS04641.8_195	230	323	3807	0	0	0	156.819261393006	636.073521608837	2172.71163434689	0	0	0	494.267402891455	3.08250750805121	3.98755267004548	12.2916610441648	6.67583866291326e-05	0.00216680678303706
BG:DS04641.8_197	889	498	6868	0	0	0	606.140536427749	980.695398641488	3919.66995132504	0	0	0	917.750981065714	2.60428393621719	5.06262088308355	13.1845022409722	4.13531688000746e-07	2.13844945778013e-05
BG:DS04641.8_200	2144	498	10254	0	0	0	1461.82824533306	980.695398641488	5852.11061166089	0	0	0	1382.43904260591	2.3441052286191	5.87668408334844	13.7755658867197	4.18565907577692e-09	2.36489737781396e-07
BG:DS04641.8_205	0	0	929	0	0	0	0	0	530.194144551684	0	0	0	88.365690758614	3.9072985577557	5.95008724996427	23.248767330306	NA	NA
BG:DS04641.8_217	410	0	396	266	0	0	279.547379004924	0	226.003101445067	199.046723839118	0	0	117.432867381518	3.72732154092684	0.360590254934421	1.34403582466537	0.718405775324098	0.999961892287326
BG:DS04641.8_80	1225	0	0	0	0	0	835.233022636662	0	0	0	0	0	139.205503772777	3.90710168526924	6.11199314781769	23.8801787281926	NA	NA
BG:DS04641.8_82	21688	3061	8977	8657	924	9904	14787.3745264848	6027.92894626826	5123.30768099082	6477.99807622272	2161.91242217992	6965.81450128312	6924.05602557161	1.08452617792317	0.675826748292521	0.732951800263933	0.499150649933458	0.999961892287326
BG:DS04641.8_83	1225	0	0	0	0	0	835.233022636662	0	0	0	0	0	139.205503772777	3.90710168526924	6.11199314781769	23.8801787281926	NA	NA
BG:DS07851.8_124	240	0	0	168	539	0	163.637490149224	0	0	125.713720319443	1261.11557960495	0	258.411131678936	3.72704285424913	-0.826872	-3.08179	0.408309632896185	0.999961892287326
BG:DS07851.8_126	3888	7936	6103	2182	5070	2666	2650.92734041742	15628.1098064636	3483.07305080617	1632.78177224419	11862.4415372859	1875.08698106026	6188.73674804625	1.26251108374153	0.39743449288004	0.501765452322245	0.691047083926803	0.999961892287326
BG:DS07851.8_129	0	0	2737	0	0	864	0	0	1562.0466885231	0	0	607.680101888996	361.621131735349	3.72573063221374	0.365520825890954	1.36183213773399	NA	NA
BG:DS07851.8_143	14622	5418	24316	8182	4024	18343	9969.61408734145	10669.4933129309	13877.5035725713	6122.55749793858	9415.08180395237	12901.2454964697	10492.5826285341	0.943806377509417	0.296074505141784	0.27943700617076	0.767173183534528	0.999961892287326
BG:DS09218.3_109	0	0	384	0	0	0	0	0	219.154522613398	0	0	0	36.5257537688997	3.90806290073039	5.6350889782756	22.0222821783136	NA	NA
BG:DS09218.3_112	0	0	384	0	0	0	0	0	219.154522613398	0	0	0	36.5257537688997	3.90806290073039	5.6350889782756	22.0222821783136	NA	NA
bic_122	1042	260	1943	657	124	645	710.459436397879	512.009645877082	1108.89905582769	491.630441963536	290.126775270898	453.650076062966	594.462571900008	2.04903824169743	0.447098011285695	0.916120922911261	0.654804294869699	0.999961892287326
bic_132	0	0	0	0	0	2821	0	0	0	0	0	1984.10366600562	330.683944334271	3.90693437391224	-6.60148	-25.7915	NA	NA
bic_133	0	0	0	0	0	2821	0	0	0	0	0	1984.10366600562	330.683944334271	3.90693437391224	-6.60148	-25.7915	NA	NA
bic_47	2699	6529	10022	4646	5575	3584	1840.23994130314	12857.349915121	5719.70475424863	3476.58300359602	13044.0062268972	2520.74708931732	6576.4384884139	1.1947625990011	0.0842942975791333	0.100711674056618	0.932822446140156	0.999961892287326
bic_50	4071	0	0	0	0	0	2775.70092665621	0	0	0	0	0	462.616821109368	3.90686232861466	6.54214473550065	25.5592588154722	NA	NA
BicC_666	0	0	0	0	0	0	0	0	0	0	0	0	0	NA	NA	NA	NA	NA
BicD-RA_18	978	310	1214	0	148	1228	666.822772358086	610.473039314982	692.847891803815	0	346.280344678169	863.693478147786	530.01958771714	2.64795862262283	0.265600534264856	0.703299224879855	0.790546874088362	0.999961892287326
BicD-RA_21	2714	310	5475	1457	148	6938	1850.46728443747	610.473039314982	3124.66409194884	1090.26720538945	346.280344678169	4879.72748484474	1983.64657510228	1.58445871753591	-0.111955	-0.177387	0.910859469957106	0.999961892287326
BicD-RA_266	640	0	0	0	0	0	436.36664039793	0	0	0	0	0	72.727773399655	3.90741423602421	5.87926510240857	22.9727241585116	NA	NA
BicD-RA_43	0	0	0	8208	0	0	0	0	0	6142.01319274992	0	0	1023.66886545832	3.57458750469039	-7.69765	-27.5159	NA	NA
bif_207	0	0	939	0	0	3018	0	0	535.901293578075	0	0	2122.66035590392	443.094	3.72568371131272	-0.532906	-1.98544	NA	NA
bif_282	26171	5578	0	13724	5725	0	17843.9864778972	10984.5761719322	0	10269.6136765716	13394.9660356927	0	8748.85706034895	3.69655109114919	0.07705341069907	0.284831869396414	0.938581055631113	0.999961892287326
bif_283	0	0	6485	0	0	4476	0	0	3701.08614361429	0	0	3148.12052784161	1141.53444524265	3.50756829533373	0.0665567349110809	0.233452293215039	NA	NA
bif_377	0	0	0	0	0	0	0	0	0	0	0	0	0	NA	NA	NA	NA	NA
bif_378	0	0	0	0	0	0	0	0	0	0	0	0	0	NA	NA	NA	NA	NA
bif_379	682	0	0	471	0	0	465.003201174044	0	0	352.447394467009	0	0	136.241765940176	3.72660340153471	0.107231015429015	0.399607466847786	NA	NA
bif_380	0	0	803	0	0	402	0	0	458.284066819163	0	0	282.740047406686	123.504019037641	3.72685913370158	0.18686632548161	0.696424471902392	NA	NA
bif_382	0	0	0	0	0	0	0	0	0	0	0	0	0	NA	NA	NA	NA	NA
bif_480	2660	4325	0	2378	2135	0	1813.6488491539	8517.08353237838	0	1779.44777928354	4995.32794518845	0	2850.91801766738	3.57527072546938	0.170274126879669	0.608776101137741	0.864794557872802	0.999961892287326
bif_481	0	0	7275	0	0	9845	0	0	4151.95091669914	0	0	6924.31782765876	1846.04479072632	3.2518007741344	-0.226887	-0.737792	NA	NA
bif_520	0	1352	0	1778	495	0	0	2662.45015856083	0	1330.4702067141	1158.16736902496	0	858.514622383314	3.30949097475417	0.0294050022743506	0.097315589639589	0.976541583293222	0.999961892287326
bif_521	0	0	1540	0	0	1687	0	0	878.900950064148	0	0	1186.52353227632	344.237413723411	3.72559665654631	-0.116185	-0.432857	NA	NA
bif_524	0	1041	0	1778	495	0	0	2050.00785137709	0	1330.4702067141	1158.16736902496	0	756.440904519358	3.38307577852167	-0.0827815	-0.280056	0.934025260126698	0.999961892287326
bif_525	0	0	1540	0	0	1687	0	0	878.900950064148	0	0	1186.52353227632	344.237413723411	3.72559665654631	-0.116185	-0.432857	NA	NA
bif_543	0	0	0	0	0	0	0	0	0	0	0	0	0	NA	NA	NA	NA	NA
bif_545	0	0	0	0	0	0	0	0	0	0	0	0	0	NA	NA	NA	NA	NA
bif_555	0	0	2456	0	0	0	0	0	1401.67580088152	0	0	0	233.612633480254	3.90696333943169	6.29680737261263	24.6013955602607	NA	NA
bif_717	0	0	0	0	0	6082	0	0	0	0	0	4277.67405056583	712.945675094305	3.85394059744222	-6.93707	-26.735	NA	NA
bif_869	631	0	0	0	0	0	430.230234517334	0	0	0	0	0	71.7050390862223	3.90742402553069	5.53240814571434	21.6174645076059	NA	NA
bif_870	0	0	729	0	0	537	0	0	416.051164023873	0	0	377.690063326841	132.290204558452	3.72661229918095	0.0374314410789962	0.139492468701054	NA	NA
bin3_51	6024	0	3553	5930	410	4272	4107.30100274551	0	2027.75004907657	4437.39500889462	959.290144040873	3004.64050378448	2422.72945142368	1.92253554025951	-0.235872	-0.453473	0.813531751220163	0.999961892287326
bin3_529	8028	0	0	0	0	0	5473.67404549153	0	0	0	0	0	912.279007581922	3.66911798402214	7.22383750076854	26.5051120877234	NA	NA
bin3_530	0	0	4159	0	0	3022	0	0	2373.60328007584	0	0	2125.47368970897	749.846161630801	3.72525043061203	0.0427717791344928	0.159335588638812	NA	NA
bin3_531	0	0	0	0	0	0	0	0	0	0	0	0	0	NA	NA	NA	NA	NA
bin3_8	0	0	1380	0	0	669	0	0	787.586565641899	0	0	470.530078893216	209.686107422519	3.72608846760225	0.199391666197324	0.742950987953845	NA	NA
blanks_188	11065	4309	25222	9999	5356	28500	7544.37011875483	8485.57524647826	14394.5712743623	7482.2112468697	12531.6049060559	20045.0033609217	11747.2226922405	0.958676814331319	-0.413974	-0.396867	0.678893308897716	0.999961892287326
blanks_79	0	586	0	0	0	0	0	1153.99097109219	0	0	0	0	192.331828515365	3.90700720852767	6.22865574738163	24.3354029044573	NA	NA
Blm_182	0	0	1170	0	0	1678	0	0	667.736436087697	0	0	1180.19353121497	307.988327883778	3.72571	-0.220495	-0.821501	NA	NA
Blm_326	667	0	0	1356	0	0	454.775858039717	0	0	1014.68931400693	0	0	244.910862007775	3.72596506246232	-0.31068	-1.15758	NA	NA
blot_10	909	672	1364	702	244	1018	619.776993940185	1323.34800780538	778.455127199674	525.303759906243	570.894622307251	715.993	755.628660756972	1.90070570592503	0.308606786089672	0.586570679207825	0.757620658130375	0.999961892287326
blot_102	896	0	2309	473	0	1570	610.913296557102	0	1317.78071019358	353.943986375574	0	1104.23351847885	564.478585267518	3.0308168949665	0.133101921054394	0.403407551084155	0.894112775884933	0.999961892287326
blot_65	1519	0	9947	1324	0	0	1035.68894806946	0	5676.9011365507	990.743843469895	0	0	1283.88898801501	2.97119189363012	0.928906613728392	2.7599598006492	0.3529374851725	0.999961892287326
blot_754	0	0	3733	0	0	1751	0	0	2130.4787315516	0	0	1231.53687315698	560.335934118097	3.72538536505432	0.212239115539446	0.790672494922727	NA	NA
blot_847	0	0	0	0	0	0	0	0	0	0	0	0	0	NA	NA	NA	NA	NA
blot_849	0	0	0	0	0	0	0	0	0	0	0	0	0	NA	NA	NA	NA	NA
blot_857	0	0	0	0	0	9082	0	0	0	0	0	6387.67440434706	1064.61240072451	3.54524509686333	-7.7767	-27.5703	NA	NA
blot_871	18041	37967	39962	36453	0	28619	12300.7664990923	74767.1931731353	22806.908939262	27277.6324214563	0	20128.7000416217	26213.5335124279	2.36214920744671	0.513392950045978	1.21271075005984	0.607676476098341	0.999961892287326
blot_9	909	672	1364	702	244	1018	619.776993940185	1323.34800780538	778.455127199674	525.303759906243	570.894622307251	715.993	755.628660756972	1.90070570592503	0.308606786089672	0.586570679207825	0.757620658130375	0.999961892287326
blot_915	0	0	2043	3358	0	0	0	0	1165.97054609159	2512.77781448029	0	0	613.124726761981	3.72535569852617	-0.297311	-1.10759	NA	NA
blot_916	0	0	2043	3358	0	0	0	0	1165.97054609159	2512.77781448029	0	0	613.124726761981	3.72535569852617	-0.297311	-1.10759	NA	NA
blot_937	1757	0	1198	1433	0	2443	1197.96279246744	0	683.71645336159	1072.30810248668	0	1718.24362142919	778.705161624149	2.83040673313323	-0.20084	-0.56846	0.840823508221286	0.999961892287326
blow_319	1272	0	1947	1011	0	2078	867.278697790885	0	1111.18191543824	756.527209779504	0	1461.52691171914	699.419122454628	2.89445452940362	-0.0569663	-0.164886	0.954572028369406	0.999961892287326
blow_361	5025	3240	8417	5804	1721	6755	3426.15994999937	6380.42789477595	4803.70733551294	4343.10971865504	4026.67887291303	4751.01746326409	4621.8502058534	1.0896973816044	0.142308519123762	0.155073220669163	0.886836317725637	0.999961892287326
blow_488	1443	0	12482	0	0	0	983.870409522207	0	7123.66341474071	0	0	0	1351.25563737715	2.89723389078228	9.33800762420329	27.0543921612251	9.81638535628252e-21	1.93224462722697e-18
blow_492	1443	0	6641	0	0	0	983.870409522207	0	3790.11766842598	0	0	0	795.664679658031	3.22854671556067	4.01992878641962	12.9785278801829	5.82157359986546e-05	0.00190985172614941
blow_84	0	342	1490	0	416	1900	0	673.489611115239	850.365204932195	0	973.32853639269	1336.33355739478	638.919484972485	3.02351658031969	-0.198418	-0.59992	0.842718083039611	0.999961892287326
blow_85	0	342	1490	0	416	1900	0	673.489611115239	850.365204932195	0	973.32853639269	1336.33355739478	638.919484972485	3.02351658031969	-0.198418	-0.59992	0.842718083039611	0.999961892287326
blr2_549	543	0	0	399	192	0	370.229821462618	0	0	298.570085758677	449.228555258165	0	186.33807707991	3.72623974088125	-0.271976	-1.01345	0.785640599796613	0.999961892287326
blr2_550	543	0	0	399	192	0	370.229821462618	0	0	298.570085758677	449.228555258165	0	186.33807707991	3.72623974088125	-0.271976	-1.01345	0.785640599796613	0.999961892287326
blw_47	6574	3496	5639	5990	2248	4480	4482.30358433748	6884.56	3218.26133598164	4482.29276615156	5259.71766781435	3150.93386164665	4579.67828085161	1.1073463803283	0.160659457380338	0.177905668595626	0.872361622863914	0.999961892287326
bnb_192	4696	3277	2900	5108	2661	4914	3201.84022391981	6453.29080591999	1655.07321765327	3822.29573447449	6226.02700803113	3456.18057949367	4135.78459491539	1.17756019681592	-0.217284	-0.255865	0.8279867252206	0.999961892287326
bnb_97	0	0	0	362	0	0	0	0	0	270.883135450228	0	0	45.1471892417047	3.90800601271278	-5.95105	-23.2567	NA	NA
BNIP3_43	0	0	626	0	0	507	0	0	357.26752905205	0	0	356.590059789029	118.976264806846	3.72678590243668	0.000735847065368466	0.0027423444695646	NA	NA
BNIP3_44	0	0	0	0	0	0	0	0	0	0	0	0	0	NA	NA	NA	NA	NA
BNIP3_6	1726	0	946	736	0	0	1176.82628332317	0	539.896297896548	550.745822351845	0	0	377.91140059526	3.67619441326568	0.446092503604722	1.63992276955138	0.65553042758371	0.999961892287326
bocks_113	0	0	0	0	0	0	0	0	0	0	0	0	0	NA	NA	NA	NA	NA
bocks_114	0	0	0	0	0	0	0	0	0	0	0	0	0	NA	NA	NA	NA	NA
bocks_248	5032	1452	4412	4412	1611	5056	3430.93271012872	2859.37694543663	2517.99415044352	3301.48175029394	3769.30834646304	3556.05392957264	3239.19130538975	1.18892647596313	-0.227728	-0.270752	0.819857653488583	0.999961892287326
bocks_251	837	330	369	457	281	452	570.685746895417	649.858396690143	210.593799073812	341.971251107056	657.464708476793	317.906719969706	458.080103702155	2.20481521758162	0.0542684763252747	0.119651962436933	0.956721264776592	0.999961892287326
bocks_342	1796	0	2016	1622	0	1552	1224.55388461669	0	1150.56124372034	1213.73603784605	0	1091.57351635616	780.070780423206	2.82596562969731	0.0152305963762945	0.0430411418792005	0.987848212111882	0.999961892287326
BOD1_102	1614	925	0	719	428	0	1100.46212125353	1821.57277860116	0	538.024791129044	1001.40532109633	0	743.577502013343	2.94479088144423	0.314027246575587	0.92474457224083	0.753500344963725	0.999961892287326
Boh1_25	0	0	369	0	0	891	0	0	210.593799073812	0	0	626.670105073027	139.543984024473	3.72694341672384	-0.421943	-1.57256	NA	NA
Boh2_42	0	0	3374	0	0	1390	0	0	1925.59208150418	0	0	977.633497251973	483.870929792692	3.72547473639787	0.262484171277743	0.977878148799562	NA	NA
bol_11	1968	0	0	0	0	0	1341.82741922363	0	0	0	0	0	223.637903203939	3.90697243196994	6.28128251367029	24.5407976183246	NA	NA
bol_13	0	389	1543	0	315	919	0	766.045200946865	880.613094772065	0	737.015598470427	646.363441708319	505.006222649613	3.15389356757244	0.0797325737740782	0.25146805155206	0.936449951792012	0.999961892287326
bon_758	0	319	2221	1057	104	1138	0	628.196450133805	1267.55779876135	790.948823676495	243.332134098173	800.393467534349	621.738112367361	2.59339796777794	0.0181768457058718	0.0471397947142209	0.985497774035318	0.999961892287326
borr_205	0	0	0	2238	0	0	0	0	0	1674.68634568401	0	0	279.114390947334	3.90696568579318	-6.58697	-25.7351	NA	NA
borr_220	999	282	1376	812	344	957	681.141052746143	555.333538989758	785.303706031343	607.616314877307	804.867828170879	673.090112856215	684.558758945274	1.95078179450122	-0.0229007	-0.0446744	0.981729442885346	0.999961892287326
BP1066_3	0	0	0	0	0	525	0	0	0	0	0	369.250061911716	61.5416769852861	3.90767570176179	-5.9001	-23.0557	NA	NA
Br140_1042	725	0	0	552	0	0	494.32158482578	0	0	413.059366763884	0	0	151.230158598277	3.7264184798099	0.0694903711217536	0.258950203116951	NA	NA
Brd7-9_416	2646	0	3275	1513	0	1557	1804.10332889519	0	1869.09130614291	1132.17177882927	0	1095.09018361246	983.409432913305	2.69824928280646	0.267467976525479	0.721695275833571	0.789108867303913	0.999961892287326
Brd7-9_61	0	0	0	0	0	0	0	0	0	0	0	0	0	NA	NA	NA	NA	NA
Brd7-9_68	0	0	3024	0	0	0	0	0	1725.84186558051	0	0	0	287.640310930085	3.90692500687242	6.36396692679602	24.8635415292084	NA	NA
Bre1_632	0	1173	3061	0	563	8283	0	2309.95121005314	1746.95831697815	0	1317.26914901222	5825.71	1866.64827547225	2.50771961761143	-0.325478	-0.816208	0.744819154975116	0.999961892287326
brm_1238	0	0	0	0	216	0	0	0	0	0	505.382124665435	0	84.2303541109059	3.90743104328731	-6.16868	-24.1037	NA	NA
brm_1407	1065	465	3739	1057	479	2894	726.14136253718	915.709558972474	2133.90302096743	790.948823676495	1120.73165608678	2035.44700794763	1287.14690503133	1.64260315439103	-0.0389559	-0.0639891	0.968925556294533	0.999961892287326
brm_1411	0	0	2802	0	0	2229	0	0	1599.14315719464	0	0	1567.73026285946	527.812236675683	3.72537069309254	0.00769463939710554	0.0286653841038922	NA	NA
brp_14	0	0	1650	0	0	1528	0	0	941.679589354444	0	0	1074.69351352591	336.062183813392	3.72560485818621	-0.051146	-0.19055	NA	NA
bru-RA_316	0	0	1218	0	0	1004	0	0	695.130751414372	0	0	706.146785065454	233.546256079971	3.72588906296553	-0.00608159	-0.0226593	NA	NA
bru-RA_317	8227	3605	7068	14415	0	6570	5609.35679774026	7099.21066687262	4033.81293185286	10786.6861809808	0	4620.90077478091	5358.3278920379	1.70062862574079	0.070963424820645	0.120682431630593	0.943426864838407	0.999961892287326
bru-RA_323	0	246	0	0	419	0	0	484.43989571447	0	0	980.347732568599	0	244.131271380512	3.72593756321087	-0.273013	-1.01723	NA	NA
bru-RA_324	2350	0	0	1989	0	0	1602.28375771115	0	0	1488.36065306769	0	0	515.107401796473	3.72538233381273	0.0285706669819534	0.106436658039816	NA	NA
bru-RA_336	1000	0	4559	596	0	0	681.822875621765	0	2601.88924113146	445.984388752309	0	0	621.616084250923	3.38044465611837	0.851878719088639	2.87972886360415	0.394281409387171	0.999961892287326
bru-RA_672	0	0	0	0	366	0	0	0	0	0	856.341933460877	0	142.723655576813	3.90715790399616	-6.35197	-24.8182	NA	NA
bru1_144	15848	0	0	3557	0	0	10805.5289328537	0	0	2661.68870938249	0	0	2244.53627370604	3.72511836107787	0.542621149090993	2.02132800558803	NA	NA
bru1_145	34228	0	1003	16352	0	1880	23337.4333867818	0	572.427047346974	12236.1354444258	0	1322.26688836958	6244.71046115402	3.70856831936883	0.220689119655256	0.818440677582877	0.82533450385882	0.999961892287326
bru1_223	806	207	0	692	187	0	549.549237751143	407.638448832908	0	517.820800363419	437.529894964983	0	318.756396985409	3.35802722188246	0.0008488006955693	0.00285029584167447	0.999322755111128	0.999961892287326
bru1_96	5624	0	0	0	0	0	3834.57185249681	0	0	0	0	0	639.095308749468	3.90683387158879	6.65677961245768	26.0069320656513	NA	NA
bru1_99	5624	0	0	0	729	0	3834.57185249681	0	0	0	1705.66467074584	0	923.372753873775	3.66139586834108	0.319285097833937	1.16902913803205	NA	NA
Bruce_2406	0	0	0	0	0	0	0	0	0	0	0	0	0	NA	NA	NA	NA	NA
Bruce_2408	0	0	1127	0	0	806	0	0	643.195695274217	0	0	566.886761715892	201.680409498352	3.72604654171484	0.0488842269865951	0.182144904907806	NA	NA
Bruce_2411	0	0	0	0	0	0	0	0	0	0	0	0	0	NA	NA	NA	NA	NA
Bruce_4031	3815	1571	3979	5457	1481	5314	2601.15427049703	3093.71982181883	2270.87459760081	4083.45102251905	3465.14317884032	3737.51395999783	3208.64280854565	1.19259961584378	-0.421527	-0.502713	0.673370217477402	0.999961892287326
Bruce_4842	0	0	0	0	0	0	0	0	0	0	0	0	0	NA	NA	NA	NA	NA
Bruce_4844	0	0	0	0	0	0	0	0	0	0	0	0	0	NA	NA	NA	NA	NA
Bruce_525	0	0	0	0	0	0	0	0	0	0	0	0	0	NA	NA	NA	NA	NA
Bruce_526	0	0	0	0	0	0	0	0	0	0	0	0	0	NA	NA	NA	NA	NA
brv3_730	1022	0	0	0	0	0	696.822978885444	0	0	0	0	0	116.137163147574	3.90716971578578	5.90954565625814	23.0895978221852	NA	NA
BRWD3_1222	0	1552	0	2187	401	0	0	3056.30373231243	0	1636.5232520156	938.232555513146	0	938.509923306863	3.26112921034689	0.0758173536459047	0.24725018662586	0.939564409650112	0.999961892287326
BRWD3_1329	1178	568	0	1658	448	0	803.187347482439	1118.54414945455	0	1240.67469220022	1048.19996226905	0	701.767691901043	2.97768868085676	-0.0847133	-0.25225	0.932489327960954	0.999961892287326
BRWD3_1437	0	0	0	0	1557	0	0	0	0	0	3642.96281529668	0	607.160469216113	3.90685711108279	-6.85984	-26.8004	NA	NA
BRWD3_1460	538	0	0	951	0	0	366.82070708451	0	0	711.629452522561	0	0	179.741693267845	3.72627104840495	-0.256515	-0.955843	NA	NA
BRWD3_1689	0	0	1881	0	0	0	0	0	1073.51473186407	0	0	0	178.919121977344	3.90702569544264	6.2022164569609	24.2322190660435	NA	NA
BRWD3_1796	0	0	1615	0	0	2884	0	0	921.704567762077	0	0	2028.41367343503	491.686373532851	3.72545738265165	-0.305406	-1.13778	NA	NA
BRWD3_1927	0	0	953	0	0	645	0	0	543.891302215021	0	0	453.650076062966	166.256896379665	3.72628684086501	0.070214785908128	0.261640432763611	NA	NA
BRWD3_2158	0	0	2990	0	0	1640	0	0	1706.43755889078	0	0	1153.46686006708	476.650736492976	3.72543973648001	0.151660887517259	0.565003496826622	NA	NA
bs11h10.y1_194	294	0	0	0	0	0	200.455925432799	0	0	0	0	0	33.4093209054665	3.90818458398268	5.59006192458789	21.8469938371829	NA	NA
bs11h10.y1_21	0	0	0	1886	0	0	0	0	0	1411.2861697766	0	0	235.214361629434	3.9070031901264	-6.52759	-25.5033	NA	NA
bs11h10.y1_38	0	0	0	0	0	0	0	0	0	0	0	0	0	NA	NA	NA	NA	NA
bs11h10.y1_63	1536	0	0	763	0	0	1047.27993695503	0	0	570.94981311747	0	0	269.704958345417	3.7258623330931	0.234852562238395	0.875028315474439	NA	NA
bs11h10.y1_71	2230	0	0	1814	0	0	1520.46501263654	0	0	1357.40886106827	0	0	479.645645617468	3.72541529374495	0.0439141704738693	0.163598522295475	NA	NA
bs11h10.y1_9	1880	0	0	1213	0	0	1281.82700616892	0	0	907.682992544549	0	0	364.918333118911	3.72558078274732	0.133594907010349	0.497718618230671	NA	NA
bs13c01.y1_2	552	277	635	544	239	527	376.366227343214	545.487199645968	362.403963175801	407.072999129625	559.19596201407	370.656728814237	436.863846687153	2.20078574491049	-0.0263337	-0.0579547	0.978991212292046	0.999961892287326
bs29f09.y1_114	9171	2036	6174	8136	2052	0	6252.99759232721	4009.4293807913	3523.59380889354	6088.13588404159	4801.13018432164	0	4112.54780839588	1.79960889387503	0.189127383950241	0.340355322232172	0.849992979489819	0.999961892287326
bs29f09.y1_115	9171	2036	6174	8136	2052	0	6252.99759232721	4009.4293807913	3523.59380889354	6088.13588404159	4801.13018432164	0	4112.54780839588	1.79960889387503	0.189127383950241	0.340355322232172	0.849992979489819	0.999961892287326
bs29f09.y1_184	408030	366680	92476	408500	131080	68908	278204.187939949	722091.142116186	52777.4313364494	305678.89732436	306692.078246043	48465.3014594525	285651.50640374	0.942761009334839	0.713061687020079	0.672246755773053	0.475807586150526	0.999961892287326
bs29f09.y1_199	14695	7532	83351	12333	7492	175620	10019.3871572618	14832.5255874853	47569.657849868	9228.73400416481	17529.272583303	123519.420710354	37116.4996487394	1.1023789049469	-0.95532	-1.05312	0.339415917302685	0.999961892287326
bs29f09.y1_235	1600	1066	2867	1707	1000	2332	1090.91660099482	2099.23954809604	1636.23962586618	1277.34119396005	2339.73205863628	1640.17360833928	1680.60710598211	1.4783067694478	-0.0834265	-0.12333	0.933512444921498	0.999961892287326
bs29f09.y1_237	6364	0	12276	9329	2524	13805	4339.12078045691	0	7006.09614479706	6980.85295750049	5905.48371599796	9709.51829464999	5656.84531556707	1.67536294193971	-0.593231	-0.993877	0.553026473463551	0.999961892287326
bs29f09.y1_282	846	0	1384	1026	0	798	576.822152776013	0	789.869425252455	767.75164909374	0	561.260094105809	449.283886871336	3.13219390558268	0.0128775026386436	0.0403348352838844	0.989725523433248	0.999961892287326
bs29f09.y1_68	0	0	0	0	0	0	0	0	0	0	0	0	0	NA	NA	NA	NA	NA
bs29f09.y1_73	3144	3441	14601	2240	0	3604	2143.65112095483	6776.25073639631	8333.00829343287	1676.18293759257	0	2534.81375834253	3577.31780778652	1.74767268258934	1.16403709346795	2.03435582977463	0.244408979791883	0.999961892287326
bs29f09.y1_78	19796	5264	62888	19924	12364	110790	13497.3656458085	10366.2260611422	35891.118797165	14909.0485931225	28928.4471729789	77922.3130651411	30252.4198892264	0.975026448860229	-1.05319	-1.02689	0.292253393770305	0.999961892287326
bs29f09.y1_80	0	0	0	0	1264	38486	0	0	0	0	2957.42132211625	27068.4912052082	5004.31875455408	3.90677590190946	-7.60055	-29.6937	2.94867123507581e-14	2.90206320587622e-12
bs30c03.y1_222	701	0	0	651	0	0	477.957835810857	0	0	487.140666237841	0	0	160.84975034145	3.7263094907457	-0.00732334	-0.027289	NA	NA
bs30c03.y1_286	1649400	508470	660100	1761900	437590	1482600	1124598.65105054	1001313.63322738	376728.907232042	1318422.64185016	1023843.35153865	1042762.17483869	981278.22662291	0.605851675065984	-0.719175	-0.435713	0.47203302627555	0.999961892287326
bs30c03.y1_309	1236	3038	5844	298	2945	19298	842.733074268502	5982.63578528683	3335.25789102265	222.992194376155	6890.51091268383	13572.9289424234	5141.1764666769	1.39815552550771	-0.733669	-1.02578	0.463150745216201	0.999961892287326
bs30c03.y1_314	16500	19344	2430	12997	10027	3134	11250.0774477591	38093.5176532549	1386.83721341291	9725.60251780833	23460.4933519459	2204.24703625013	14353.4625367386	1.23293333498012	0.421369579895128	0.519520601399271	0.673485228887527	0.999961892287326
bs30c03.y1_399	53543	410	110050	71482	305	59085	36506.8422294162	807.399826190783	62807.1750354282	53489.6914040144	713.618277884064	41556.4569677215	32646.8639567758	1.34976971145479	0.0476151136274236	0.0642694381817746	0.962022986759094	0.999961892287326
bs30c03.y1_43	5628	1111	2493	4033	2928	2764	3837.29914399929	2187.85660219015	1422.79225227917	3017.87758362091	6850.73546768701	1944.01365928378	3210.09578484339	1.26799253048249	-0.524656	-0.66526	0.599822230101158	0.999961892287326
bs30c03.y1_44	4138	700	2517	4693	4157	1903	2821.38305932286	1378.48750813061	1436.48940994251	3511.75291344729	9726.27	1338.44355774856	3368.80376939047	1.29668965695409	-1.05699	-1.37059	0.290514520742775	0.999961892287326
bs30c03.y1_459	3698	1475	3645	5678	2440	4683	2521.38099404929	2904.67010641806	2080.25582011936	4248.82442841546	5708.94622307251	3293.71055225251	3459.63135405453	1.17591412373004	-0.697296	-0.81996	0.485617429432524	0.999961892287326
bs30c03.y1_667	950	604	3286	970	687	969	647.731731840677	1189.43779272984	1875.36917007194	725.847075653926	1607.39592428312	681.53011427134	1121.21863480847	1.70830253688674	0.175970287442937	0.300610488455459	0.860317285350094	0.999961892287326
bs30c03.y1_75	8241	4396	5098	0	711	7093	5618.90231799897	8656.9015510602	2909.50457365391	0	1663.54949369039	4988.7441697901	3972.9336843656	1.8044749972946	0.758779214600076	1.36919812121267	0.447984641452474	0.999961892287326
bs30h03.y1_105	0	0	389	0	0	453	0	0	222.008097126593	0	0	318.610053420967	90.103	3.72741402210677	-0.139753	-0.520917	NA	NA
bs30h03.y1_83	14067	2567	14541	14307	826	37732	9591.20239137137	5055.11061910181	8298.76539927453	10705.8702179183	1932.61868043356	26538.1777829579	10353.6241818429	1.11443619271172	-0.692572	-0.771827	0.488578452269494	0.999961892287326
bs30h03.y1_84	14067	2567	14541	14307	987	37732	9591.20239137137	5055.11061910181	8298.76539927453	10705.8702179183	2309.32	26538.1777829579	10416.406992083	1.09809097480627	-0.715452	-0.785631	0.474329900421555	0.999961892287326
bs31g10.y1_423	0	0	525	0	0	567	0	0	299.625323885505	0	0	398.790066864654	116.402565125026	3.72684258884897	-0.110628	-0.412295	NA	NA
bs31g10.y1_43	0	0	1901	0	0	1390	0	0	1084.92902991685	0	0	977.633497251973	343.760421194803	3.72559542561673	0.0403275829724272	0.150244258648254	NA	NA
bs33f06.y1_69	0	314	0	0	757	0	0	618.350110790014	0	0	1771.17716838766	0	398.254546529612	3.72564258041752	-0.407577	-1.51849	NA	NA
Bsg_258	22313	4587	58415	20810	5118	50840	15213.5138237484	9033.03171399298	33338.3110376605	15572.0388086167	11974.7486761005	35757.4726620794	20148.1861203664	0.958530103324977	-0.142512	-0.136602	0.886675408034625	0.999961892287326
Bsg_260	3992	566	28726	2592	1117	24682	2721.83691948209	1114.60561371703	16394.3562932096	1939.58311349998	2613.48070949672	17359.6762440095	7023.92314890248	1.3230673328461	-0.0870643	-0.115192	0.930620379795024	0.999961892287326
bt_1038	0	405	0	0	0	0	0	797.553486846993	0	0	0	0	132.925581141166	3.90711806613484	6.01420389027366	23.4982046731066	NA	NA
bt_1040	0	744	0	0	445	0	0	1465.13529435596	0	0	1041.18076609314	0	417.719343408183	3.7255018847878	0.13234424418764	0.493048731161868	NA	NA
bt_1111	8913	0	0	8108	0	0	6077.08729041679	0	0	6067.18359732168	0	0	2024.04514795641	3.22069980903422	0.000722825420252555	0.00232800369297248	NA	NA
bt_1135	0	0	0	0	2749	0	0	0	0	0	6431.92342919112	0	1071.98723819852	3.5786220335136	-7.70649	-27.5786	NA	NA
bt_1142	1711	0	0	1705	0	0	1166.59894018884	0	0	1275.84460205149	0	0	407.073923706721	3.72549172331443	-0.0346562	-0.129111	NA	NA
bt_1146	2164	983	1872	1574	396	2585	1475.4647028455	1935.79031498912	1068.37829774031	1177.81783204049	926.533895219965	1818.11697150817	1400.35033572393	1.56714118508954	0.122168827185541	0.191455800616549	0.902765313794484	0.999961892287326
bt_1158	1876	3509	1737	1335	1871	4005	1279.09971466643	6910.16095147185	991.331785884042	998.975098967001	4377.63868170847	2816.85047229795	2895.67611749929	1.40182884493517	0.117029699020613	0.164055607801177	0.906836518768905	0.999961892287326
bt_1181	15702	5010	8124	7749	2176	0	10705.982793013	9866.03202247762	4636.4878690397	5798.5453497343	5091.25695959253	0	6016.38416564285	1.71798082423584	0.704886721671967	1.21098187109091	0.480880734135333	0.999961892287326
bt_1188	5210	2792	11324	4651	1276	6257	3552.2971819894	5498.19588957236	6462.77555748468	3480.32448336743	2985.49810681989	4400.7574045364	4396.64143729503	1.10685863285916	0.463981880198881	0.513562349588355	0.642660727714383	0.999961892287326
bt_673	0	619	0	0	379	0	0	1218.97681076121	0	0	886.758450223148	0	350.955876830726	3.72560230458437	0.123285547564788	0.459312920129318	NA	NA
bt_699	0	0	0	8292	0	0	0	0	0	6204.87005290964	0	0	1034.14500881827	3.56750486723762	-7.71672	-27.5294	NA	NA
bt_700	8810	526	9923	37577	2182	9834	6006.85953422775	1035.83489896671	5663.20397888736	28118.7170740697	5105.29535194435	6916.5811596949	8807.74866629846	1.1500324861605	-1.44298	-1.65947	0.14902746796649	0.999961892287326
bt_718	0	0	0	0	0	0	0	0	0	0	0	0	0	NA	NA	NA	NA	NA
bt_719	1898	0	0	3441	0	0	1294.09981793011	0	0	2574.88637868573	0	0	644.831032769307	3.72532685161343	-0.266403	-0.992439	NA	NA
bt_7725	0	703	609	0	406	585	0	1384.39531173688	347.565375707186	0	949.931215806328	411.450068987341	515.556995372956	3.16406500671308	0.109801463678704	0.347418968911665	0.912566830217579	0.999961892287326
bt_7726	561	0	0	0	0	0	382.50263322381	0	0	0	0	0	63.750438870635	3.90750668826343	5.83404615133978	22.7965743559977	NA	NA
bt_7740	0	0	0	0	478	0	0	0	0	0	1118.39192402814	0	186.39865400469	3.90706578024892	-6.35427	-24.8265	NA	NA
bt_780	26131	2816	17715	12620	11889	8257	17816.7135628723	5545.45831842255	10110.2145002509	9443.49494304386	27817.0744451267	5807.42430705722	12756.7300127956	1.03266578771512	-0.352036	-0.363535	0.724811562301775	0.999961892287326
bt_783	0	0	600	0	0	0	0	0	342.428941583434	0	0	0	57.0714902639057	3.90759432295025	5.45678872148764	21.3229166296241	NA	NA
bt_7861	0	0	0	0	0	0	0	0	0	0	0	0	0	NA	NA	NA	NA	NA
bt_7862	3878	1800	3361	4764	0	4169	2644.10911166121	3544.68216376441	1918.17278776987	3564.88192620134	0	2932.19715830466	2434.00719128358	1.88553634943926	0.169299136469608	0.319219675742124	0.86556135517573	0.999961892287326
bt_7864	0	0	0	0	0	0	0	0	0	0	0	0	0	NA	NA	NA	NA	NA
bt_816	9583	2947	0	22876	0	0	6533.90861708338	5803.43240922985	0	17118.0182501641	0	0	4909.22654607956	3.72500291271215	-0.126813	-0.472377	NA	NA
bt_817	1934	939	4141	0	567	17070	1318.64544145249	1849.14252876377	2363.33041182834	0	1326.62807724677	12005.9020130152	3143.9414120511	1.93415141119548	-0.656273	-1.26933	0.511648290991971	0.999961892287326
bt_823	0	0	0	0	0	0	0	0	0	0	0	0	0	NA	NA	NA	NA	NA
bt_827	0	939	0	0	567	0	0	1849.14252876377	0	0	1326.62807724677	0	529.295101001756	3.72538638114247	0.12865672143869	0.479295997890137	NA	NA
bt_831	28103	25416	26475	23073	9179	2401	19161.2682735985	50050.9121523535	15109.677047369	17265.4325531578	21476.4005662224	1688.70361647625	20792.0657015296	1.07111394293505	0.990080047918336	1.06048854394713	0.322134994694272	0.999961892287326
bt_8324	6892	5151	2706	10105	3471	5947	4699.12325878521	10143.6987919725	1544.35452654129	7561.53061802363	8121.20997552651	4182.72403464567	6042.10686758247	1.13346146959835	-0.245063	-0.27777	0.8064075268562	0.999961892287326
bt_8326	0	641	1463	0	468	2014	0	1262.30070387388	834.955902560941	0	1094.99460344178	1416.51357083847	768.127463452512	2.91719331430143	-0.0891535	-0.260078	0.928959924247808	0.999961892287326
bt_8328	0	641	1690	0	468	1981	0	1262.30070387388	964.508185460007	0	1094.99460344178	1393.30356694688	785.851176620424	2.90331960123812	-0.0551735	-0.160186	0.956000229804805	0.999961892287326
bt_8388	186	246	0	286	107	0	126.819054865648	484.43989571447	0	214.012642924766	250.351330274081	0	179.270487296494	3.50290863740259	0.113170768753468	0.396426863368013	0.909895169910517	0.999961892287326
bt_890	13172	7761	10186	16102	2767	3435	8980.97091768989	15283.4879294309	5813.30199828144	12049.0614558552	6474.03860624657	2415.95040507952	8502.80188543058	1.06516950269669	0.490493004628369	0.522458189816204	0.623785078710783	0.999961892287326
BTBD9_700	0	0	1364	0	0	0	0	0	778.455127199674	0	0	0	129.742521199946	3.90712664012777	6.08817416407942	23.7872674662123	NA	NA
BTBD9_702	0	0	0	0	0	0	0	0	0	0	0	0	0	NA	NA	NA	NA	NA
BTBD9_704	0	0	0	0	0	0	0	0	0	0	0	0	0	NA	NA	NA	NA	NA
BtbVII_2	203	199	0	431	196	0	138.410043751218	391.884305882844	0	322.515556295714	458.58748349271	0	218.566231570414	3.46805920022973	-0.161163	-0.558923	0.871964870231393	0.999961892287326
BtbVII_243	1416	611	0	1301	467	0	965.46119188042	1203.22266781114	0	973.533	1092.65487138314	0	705.811961266017	2.97387374157138	0.0235032361649171	0.0698956568727978	0.981248857112818	0.999961892287326
BtbVII_245	1416	611	2198	1301	467	0	965.46119188042	1203.22266781114	1254.43135600065	973.533	1092.65487138314	0	914.883853932792	2.34342863183293	0.310880625118004	0.728526557983651	0.755891374085527	0.999961892287326
BtbVII_552	0	0	544	0	0	589	0	0	310.468907035647	0	0	414.263402792383	120.788718304672	3.72677468302592	-0.111602	-0.415914	NA	NA
btsz_1105	412	0	0	0	0	0	280.911024756167	0	0	0	0	0	46.8185041260279	3.90777673457696	5.72400377295534	22.3681287725857	NA	NA
btsz_1107	412	0	0	0	0	0	280.911024756167	0	0	0	0	0	46.8185041260279	3.90777673457696	5.72400377295534	22.3681287725857	NA	NA
btsz_452	0	0	2302	0	0	0	0	0	1313.78570587511	0	0	0	218.964284312518	3.90697698316521	6.27533714616633	24.5175977916735	NA	NA
btsz_704	0	0	0	0	0	0	0	0	0	0	0	0	0	NA	NA	NA	NA	NA
btsz_705	0	0	0	0	0	0	0	0	0	0	0	0	0	NA	NA	NA	NA	NA
btsz_708	0	0	0	0	0	0	0	0	0	0	0	0	0	NA	NA	NA	NA	NA
btv_1449	0	0	5770	0	0	0	0	0	3293.02498822736	0	0	0	548.837498037893	3.9068461387208	6.6034587538619	25.7986973347274	NA	NA
btz_112	663	350	0	437	218	0	452.04856653723	689.243754065303	0	327.005332021408	510.061588782708	0	329.726540234441	3.34732893681762	0.133660117171426	0.44740437790635	0.89367134398932	0.999961892287326
btz_129	0	0	0	0	0	0	0	0	0	0	0	0	0	NA	NA	NA	NA	NA
btz_130	0	0	0	0	0	0	0	0	0	0	0	0	0	NA	NA	NA	NA	NA
btz_135	19130	5128	41661	0	409	0	13043.2716106444	10098.4056309911	23776.5535588458	0	956.950411982236	0	7979.1968687439	3.16502705710602	1.77446652147023	5.61623455238208	0.07598601502189	0.999961892287326
btz_199	0	0	0	0	2304	0	0	0	0	0	5390.74266309798	0	898.45711051633	3.70462809485941	-7.32942	-27.1528	NA	NA
btz_200	0	0	0	0	2304	0	0	0	0	0	5390.74266309798	0	898.45711051633	3.70462809485941	-7.32942	-27.1528	NA	NA
btz_231	3914	1279	2675	3955	1578	0	2668.65473518359	2518.69360414149	1526.66236455948	2959.51049918688	3692.09718852804	0	2227.60306526658	1.98269131180697	0.0068407108259868	0.0135630179212679	0.994541945015637	0.999961892287326
btz_234	0	0	565	0	0	0	0	0	322.453919991067	0	0	0	53.7423199985112	3.90764587914104	5.46224119888688	21.3445043117047	NA	NA
btz_544	678	0	0	583	0	0	462.275909671557	0	0	436.256541346638	0	0	149.755408503032	3.72641512757777	0.02240281330171	0.0834821823877929	NA	NA
Bub1_11	1275	0	0	0	0	0	869.324166417751	0	0	0	0	0	144.887361069625	3.90708842424787	5.9494417749946	23.2449950898181	NA	NA
Bub1_13	1275	0	0	0	0	0	869.324166417751	0	0	0	0	0	144.887361069625	3.90708842424787	5.9494417749946	23.2449950898181	NA	NA
BubR1_583	2452	709	1849	2175	779	1984	1671.82969102457	1396.21091894943	1055.25185497962	1627.54370056422	1822.65127367766	1395.41356730066	1494.81683441602	1.52153073064072	-0.15303	-0.23284	0.878374382494371	0.999961892287326
BubR1_685	0	0	720	0	0	3601	0	0	410.914729900121	0	0	2532.70375798874	490.603081314811	3.72582690997443	-0.704066	-2.62323	NA	NA
Buffy_37	763	0	2845	0	0	824	520.230854099407	0	1623.68389800812	0	0	579.54676383858	453.910252657684	3.58613433842835	0.526176866368837	1.88694092857191	0.598765325704997	0.999961892287326
Buffy_63	2864	0	3369	1837	0	4407	1952.74071578074	0	1922.73850699098	1374.61966801677	0	3099.59051970464	1391.61490174885	2.53958216467398	-0.0815998	-0.207229	0.934964994265066	0.999961892287326
Buffy_74	848	0	925	0	0	532	578.185798527257	0	527.911284941128	0	0	374.173396070539	246.711746589821	3.72617175704409	0.41953266301731	1.56325076009259	NA	NA
BuGZ_102	0	0	0	0	0	5341	0	0	0	0	0	3756.50396318186	626.083993863644	3.90685433263058	-6.64258	-25.9516	NA	NA
BuGZ_104	0	0	0	0	0	5341	0	0	0	0	0	3756.50396318186	626.083993863644	3.90685433263058	-6.64258	-25.9516	NA	NA
bun_103	0	0	1377	0	0	0	0	0	785.874420933982	0	0	0	130.979070155664	3.90712301178314	6.0909752162939	23.7981894317827	NA	NA
bun_105	0	0	0	0	0	0	0	0	0	0	0	0	0	NA	NA	NA	NA	NA
bun_106	0	0	9972	5562	0	0	0	0	5691.16900911668	4162.0220977187	0	0	1642.1985178059	3.31112595554407	0.136304520976835	0.451321437264399	NA	NA
bun_108	0	0	0	0	0	0	0	0	0	0	0	0	0	NA	NA	NA	NA	NA
bun_111	0	0	0	0	0	0	0	0	0	0	0	0	0	NA	NA	NA	NA	NA
bun_112	13654	0	13807	10361	3096	5828	9309.60954373958	0	7879.86066073746	7753.09438231993	7243.81045353791	4099.02735394568	6047.56706571343	1.68395292801697	-0.0900611	-0.151659	0.928238671436784	0.999961892287326
bun_115	567	0	1980	711	0	1274	386.593570477541	0	1130.01550722533	532.038423494785	0	896.046816905765	490.782386350571	3.10153326170671	0.0279755080871364	0.0867669688453986	0.977681685214883	0.999961892287326
bun_28	3870	0	532	8966	0	544	2638.65452865623	0	303.620328203978	6709.22152609598	0	382.613397485664	1672.35163007364	2.54235556198551	-0.499192	-1.26912	0.617644431751825	0.999961892287326
bun_285	1720	693	5179	1487	1349	4105	1172.73534606944	1364.7026330493	2955.73248076768	1112.71608401793	3156.29854710033	2887.18381742399	2108.22815140478	1.41591311184968	-0.269367	-0.3814	0.787647482864624	0.999961892287326
bun_289	1720	693	5179	1487	5044	35391	1172.73534606944	1364.7026330493	2955.73248076768	1112.71608401793	11801.6085037614	24891.6741735573	7216.52820353716	1.2190244375608	-2.28281	-2.7828	0.0224417133397522	0.331572239223167
bun_393	0	276	0	0	0	0	0	543.51793177721	0	0	0	0	90.5863219628684	3.90728584640025	5.91305278462596	23.1039874543866	NA	NA
bun_397	0	276	607	0	0	170	0	543.51793177721	346.423945901908	0	0	119.56668671427	168.251427398898	3.72823902379373	0.776177890498274	2.89377670076156	0.437643958619967	0.999961892287326
bun_470	1818	336	2393	828	283	1531	1239.55398788037	661.674003902691	1365.72076201526	619.589050145826	662.144172594066	1076.80351387969	937.580915069651	1.77980843999194	0.264127847763602	0.470096972686566	0.791681406198538	0.999961892287326
bun_488	0	0	0	0	0	0	0	0	0	0	0	0	0	NA	NA	NA	NA	NA
bun_489	0	0	0	0	0	0	0	0	0	0	0	0	0	NA	NA	NA	NA	NA
bun_87	19604	2736	7645	18867	3184	3996	13366.4556536891	5387.91688892191	4363.11543067559	14118.099769446	7449.7068746979	2810.52047123661	7915.96918144452	1.09356439004343	-0.0700363	-0.0765892	0.944164776259205	0.999961892287326
bur_494	0	0	0	0	0	0	0	0	0	0	0	0	0	NA	NA	NA	NA	NA
Bx42_227	2607	1294	2861	2274	1202	2884	1777.51223674594	2548.23262217286	1632.81533645034	1701.62500003817	2812.3579344808	2028.41367343503	2083.49280055386	1.37590898333766	-0.0979991	-0.134838	0.921932981128158	0.999961892287326
Bx42_235	1890	1294	2861	1502	1202	2884	1288.64523492514	2548.23262217286	1632.81533645034	1123.94052333216	2812.3579344808	2028.41367343503	1905.73422079939	1.43520393543296	-0.0870725	-0.124967	0.930613905686539	0.999961892287326
c-SPH64_35	2562	2843	5869	481	0	1123	1746.83020734296	5598.62855087902	3349.52576358863	359.930354009833	0	789.843465765443	1974.12639026431	1.8959922169402	1.69657095127238	3.21668531909926	0.0897778056134776	0.999961892287326
c11.1_1580	0	0	0	0	0	0	0	0	0	0	0	0	0	NA	NA	NA	NA	NA
c11.1_1581	1164	0	0	0	0	0	793.641827223735	0	0	0	0	0	132.273637870622	3.90711967003976	6.08352244010128	23.769050188848	NA	NA
c11.1_1582	0	0	0	2122	0	0	0	0	0	1587.88401498725	0	0	264.647335831208	3.90697667094984	-6.56892	-25.6646	NA	NA
c11.1_790	2637	0	208	2280	1195	2516	1797.96692301459	0	118.708699748924	1706.11477576387	2795.97981007035	1769.5869633712	1364.72619532816	2.15655599448762	-0.792888	-1.70991	NA	NA
c11.1_791	4920	0	3719	3988	0	0	3354.56854805908	0	2122.48872291465	2984.2042656782	0	0	1410.21025610866	2.95932392155504	0.296047485586289	0.876100406011726	0.767193817602034	0.999961892287326
C3G_112	0	0	0	0	0	1682	0	0	0	0	0	1183.00686502001	197.167810836669	3.90704919563777	-6.46627	-25.264	NA	NA
C3G_209	446	278	0	594	218	0	304.093002527307	547.456467514726	0	444.487796843744	510.061588782708	0	301.016475944748	3.37946840244546	-0.0487546	-0.164765	0.96111485655149	0.999961892287326
C3G_210	446	278	0	594	218	0	304.093002527307	547.456467514726	0	444.487796843744	510.061588782708	0	301.016475944748	3.37946840244546	-0.0487546	-0.164765	0.96111485655149	0.999961892287326
C3G_245	0	0	0	0	0	0	0	0	0	0	0	0	0	NA	NA	NA	NA	NA
C3G_246	0	0	0	0	642	0	0	0	0	0	1502.10798164449	0	250.351330274081	3.90698884423799	-6.54936	-25.5883	NA	NA
C3G_332	0	0	1039	0	0	729	0	0	592.97278384198	0	0	512.730085968841	184.283811635137	3.72615159022236	0.0563080005876286	0.209812145931834	NA	NA
C3G_333	0	0	1039	0	0	729	0	0	592.97278384198	0	0	512.730085968841	184.283811635137	3.72615159022236	0.0563080005876286	0.209812145931834	NA	NA
C3G_360	0	0	2002	0	0	2662	0	0	1142.57123508339	0	0	1872.27364725522	502.474147056435	3.72540901047127	-0.19122	-0.712372	NA	NA
ca_1475	2000	0	0	0	0	0	1363.64575124353	0	0	0	0	0	227.274291873922	3.90696902607253	6.28796422452974	24.5668814622899	NA	NA
ca_1614	2646	1045	1118	1816	379	913	1804.10332889519	2057.88492285212	638.059261150466	1358.90545297683	886.758450223148	642.143441000756	1231.30914284975	1.65844189602752	0.385821184425922	0.639862016626909	0.69962910488536	0.999961892287326
cactin_348	0	0	1712	0	0	0	0	0	977.063913318066	0	0	0	162.843985553011	3.90705199006246	6.16470787267593	24.0858341620922	NA	NA
Caf1-105_424	449	0	1284	642	0	0	306.138471154173	0	732.797934988549	480.406	0	0	253.22373479867	3.72598101500781	0.29859953911367	1.11257621382762	0.76524561714409	0.999961892287326
Caf1-105_552	0	0	0	0	0	0	0	0	0	0	0	0	0	NA	NA	NA	NA	NA
Caf1-105_553	0	0	0	0	0	0	0	0	0	0	0	0	0	NA	NA	NA	NA	NA
CAH13_351	995	0	1550	1730	0	2440	678.413761243656	0	884.608099090539	1294.55200090855	0	1716.13362107541	762.284580386358	2.83674201561915	-0.333348	-0.945623	0.738871324332613	0.999961892287326
CAH13_476	5954	1732	0	6786	2040	14026	4059.57340145199	3410.77194868887	0	5077.93634576035	4773.05	9864.95498737854	4531.04834714963	1.77012295771809	-0.790994	-1.40016	0.428947443373554	0.999961892287326
CAH3_5	676	343	835	767	188	738	460.912263920313	675.458878983997	476.546943703613	573.942996934599	439.86962702362	519.060087030184	524.298466266054	2.10818564676151	0.0347664099428562	0.0732940464309561	0.972266005412847	0.999961892287326
Calr_401	2318	0	2392	2157	288	1891	1580.46542569125	0	1365.15004711262	1614.07437338713	673.842832887247	1330.00355633344	1093.92270590195	2.22391260649526	-0.133306	-0.296461	0.893951424623133	0.999961892287326
Calx_421	0	0	0	0	1243	0	0	0	0	0	2908.28694888489	0	484.714491480815	3.90688045909021	-6.78115	-26.4931	NA	NA
Calx_712	431	0	0	449	0	0	293.865659392981	0	0	335.984883472797	0	0	104.97509047763	3.72702745541354	-0.0518578	-0.193275	NA	NA
Cam_111	742	2280	0	0	0	0	505.91257371135	4489.93074076826	0	0	0	0	832.640552413268	3.26648230595328	7.89198202363558	25.7790196391069	2.97424579057998e-15	3.62976956282381e-13
Cam_82	1384	1069	0	648	855	0	943.642859860523	2105.14735170231	0	484.895778374994	2000.47091013402	0	922.359483345307	2.84372140096021	0.103710115663427	0.294922675408147	0.917399398809342	0.999961892287326
Cam-RB_121	0	0	2242	0	0	0	0	0	1279.54281171677	0	0	0	213.257135286128	3.90698277089824	6.19463425788901	24.2023293175883	NA	NA
Cam-RB_90	0	0	7291	0	0	2033	0	0	4161.08235514137	0	0	1429.87690641242	931.826543592297	3.6139140979329	0.426051088345299	1.53971203461073	NA	NA
Cam-RB_92	0	0	1678	0	0	1210	0	0	957.659606628338	0	0	851.033476025099	301.448847108906	3.72568581311036	0.0457083046307942	0.170294782104277	NA	NA
CaMKI_26	3568	0	0	0	0	0	2432.74402021846	0	0	0	0	0	405.457336703076	3.9068768559593	6.49511539915148	25.3756160297298	NA	NA
CaMKI_86	2796	440	4955	3932	567	1753	1906.37676023846	866.477862253524	2827.89234257653	2942.29969223839	1326.62807724677	1232.9435400595	1850.43637910219	1.47293677193684	0.017489057183948	0.0257602754327433	0.98604646261494	0.999961892287326
CaMKII_231	0	0	2877	0	0	0	0	0	1641.94677489257	0	0	0	273.657795815428	3.90693357315937	6.24845571494547	24.4123	NA	NA
CaMKII_232	1264	0	0	1494	0	2005	861.824114785911	0	0	1117.9541556979	0	1410.18356977713	564.99364004349	3.47531810777708	-0.446705	-1.55244	0.655088124659966	0.999961892287326
CaMKII_29	0	0	0	0	0	1680	0	0	0	0	0	1181.60019811749	196.933366352915	3.90704954195949	-6.46436	-25.2566	NA	NA
CaMKII_36	3131	560	2909	3278	479	2419	2134.78742357175	1102.79000650448	1660.20965177702	2452.9141381377	1120.73165608678	1701.36361859894	1695.46608244611	1.48021182469389	-0.0723227	-0.107053	0.942345072725966	0.999961892287326
CaMKII_76	0	0	6808	0	0	0	0	0	3885.4270571667	0	0	0	647.57117619445	3.90683289459333	6.66285622213292	26.0306658605747	NA	NA
Camp_340	0	0	3246	0	0	0	0	0	1852.54057396638	0	0	0	308.75676232773	3.90691362275868	6.13855658974613	23.9828103645542	NA	NA
can_193	0	0	1123	0	0	1717	0	0	640.912835663661	0	0	1207.62353581413	308.089395246298	3.72571810214478	-0.245257	-0.91376	NA	NA
can_195	0	0	1123	0	0	2916	0	0	640.912835663661	0	0	2050.92034387536	448.638863256504	3.72559796140596	-0.450337	-1.67778	NA	NA
CanA-14F_558	2241	2745	2920	2395	1059	1113	1527.96506426838	5405.64029974073	1666.48751570605	1792.16881050634	2477.77625009582	782.810131252839	2275.47467859503	1.41477736036982	0.542351268690684	0.76730629631143	0.587576543356579	0.999961892287326
CanA-14F_69	0	0	0	0	0	0	0	0	0	0	0	0	0	NA	NA	NA	NA	NA
CanA-14F_71	0	0	0	0	0	0	0	0	0	0	0	0	0	NA	NA	NA	NA	NA
CanA-14F_72	0	0	0	0	0	0	0	0	0	0	0	0	0	NA	NA	NA	NA	NA
CanA-14F_73	0	0	0	0	0	0	0	0	0	0	0	0	0	NA	NA	NA	NA	NA
CanA-14F_76	0	0	0	0	0	0	0	0	0	0	0	0	0	NA	NA	NA	NA	NA
CanA-14F_77	0	0	0	0	0	0	0	0	0	0	0	0	0	NA	NA	NA	NA	NA
Cand1_824	0	0	0	0	0	0	0	0	0	0	0	0	0	NA	NA	NA	NA	NA
Cand1_826	1102	990	889	898	1416	0	751.368808935185	1949.57519007043	507.365548446122	671.969766945593	3313.06059502897	0	1198.88998490438	2.28164659168167	-0.137028	-0.312649	0.89100885554662	0.999961892287326
Cand1_827	0	0	0	0	0	0	0	0	0	0	0	0	0	NA	NA	NA	NA	NA
CAP_1066	1000	764	0	0	333	0	681.822875621765	1504.52065173112	0	0	779.13077552588	0	494.24571714646	3.62233479064699	0.411100688129201	1.48914432506932	0.680998705424627	0.999961892287326
CAP_1068	1000	764	0	0	333	0	681.822875621765	1504.52065173112	0	0	779.13077552588	0	494.24571714646	3.62233479064699	0.411100688129201	1.48914432506932	0.680998705424627	0.999961892287326
CAP_161	0	0	2455	0	0	6121	0	0	1401.10508597889	0	0	4305.10405516498	951.034856857312	3.60005443224695	-0.449791	-1.61927	NA	NA
CAP_1637	0	0	4102	0	0	0	0	0	2341.07253062541	0	0	0	390.178755104235	3.90688147767757	6.24925005573305	24.415079292119	NA	NA
CAP_1937	14802	4838	0	12605	3313	2407	10092.3422049534	9527.31794905124	0	9432.27050372963	7751.53231026198	1692.92361718381	6416.06443086334	1.76823660322864	0.0315013529736897	0.0557018453793035	0.974869713164814	0.999961892287326
CAP_2000	999	0	0	1035	0	1049	681.141052746143	0	0	774.486312682282	0	737.796790372172	365.570692633433	3.70459928023096	-0.310555	-1.15048	NA	NA
CAP_2093	0	967	0	0	0	0	0	1904.28202908899	0	0	0	0	317.380338181499	3.90690954255295	6.29911254605082	24.610062915781	NA	NA
CAP_2094	1776	0	2243	1463	603	1614	1210.91742710426	0	1280.11352661941	1094.75698111515	1410.85843135767	1135.18019033431	1021.97109275513	2.24236031719668	-0.244046	-0.547238	0.807195425023319	0.999961892287326
CAP_2108	0	503	0	0	0	0	0	990.541737985278	0	0	0	0	165.090289664213	3.90704815965903	5.98245905786809	23.3737556522791	NA	NA
CAP_2112	11490	4408	10210	0	0	14140	7834.14484089408	8680.5327654853	5826.99915594477	0	0	9945.13500082223	5381.13529385773	3.46397453470487	0.337096576099646	1.16769395534538	NA	NA
CAP_2241	34798	13554	1075	29303	10902	3771	23726.0724258862	26691.456693146	613.518520336986	21927.3163483371	25507.7589032527	2652.27044470302	16853.0655559437	1.24694100878788	0.0216059440966139	0.0269413377276463	0.982762291936186	0.999961892287326
CAP_2408	1550	624	0	680	884	0	1056.82545721374	1228.82	0	508.841248912031	2068.32313983447	0	810.468832677539	2.90892838248419	-0.0594795	-0.173022	0.952570183996514	0.999961892287326
CAP_2409	0	0	0	0	0	0	0	0	0	0	0	0	0	NA	NA	NA	NA	NA
CAP_2410	0	0	0	0	0	0	0	0	0	0	0	0	0	NA	NA	NA	NA	NA
Cap_56	2816	0	0	4071	0	0	1920.01321775089	0	0	3046.31282988364	0	0	827.721007939089	3.70845089336376	-0.179549	-0.66585	NA	NA
CAP_68	2984	1273	3155	3125	830	4364	2034.55946085535	2506.87799692894	1800.60551782623	2338.42485713249	1941.97760866811	3069.34718130044	2281.96543711859	1.33273859363337	-0.159697	-0.212835	0.873119470316611	0.999961892287326
Caper_216	0	0	0	0	0	0	0	0	0	0	0	0	0	NA	NA	NA	NA	NA
Capr_356	10006	1232	4883	7480	1308	5715	6822.31969347138	2426.13801430987	2786.80086958652	5597.25373803234	3060.36953269625	4019.55067395326	4118.73875367493	1.16366688620187	-0.0644088	-0.0749504	0.948644740366796	0.999961892287326
Capr_510	2046	5112	8260	5348	1383	0	1395.00960352213	10066.8973450909	4714.10509579861	4001.88676350226	3235.84943709397	0	3902.29137416799	1.83129	0.633579522563007	1.16026727997533	0.526355268171387	0.999961892287326
Capr_693	0	0	0	0	0	0	0	0	0	0	0	0	0	NA	NA	NA	NA	NA
Capr_696	0	0	0	0	0	0	0	0	0	0	0	0	0	NA	NA	NA	NA	NA
Capr_697	0	0	0	0	0	0	0	0	0	0	0	0	0	NA	NA	NA	NA	NA
Capr_698	0	0	0	0	0	0	0	0	0	0	0	0	0	NA	NA	NA	NA	NA
Capr_699	0	0	0	0	0	0	0	0	0	0	0	0	0	NA	NA	NA	NA	NA
Capr_738	1203	0	1524	1444	0	1525	820.232919372983	0	869.769511621923	1080.53935798378	0	1072.58351317213	640.520883691803	2.94192249947477	-0.118749	-0.34935	0.905474274231914	0.999961892287326
Capr_777	7107	5172	75722	4395	7129	33949	4845.71517704388	10185.0534172164	43215.6738576347	3288.76071907114	16679.949846018	23877.4673368397	17015.4367256373	1.11797625775212	0.366514696285112	0.409754728563983	0.71398104836365	0.999961892287326
Capr_778	31851	0	34842	0	0	0	21716.7404114288	0	19884.8	0	0	0	6933.59817486314	3.90676614776378	7.10752298552965	27.7674301943202	1.18144065843411e-12	7.83603358452708e-11
Capr_806	0	0	0	0	37722	0	0	0	0	0	88259.3727158776	0	14709.8954526463	3.9067685043248	-7.67898	-30	NA	NA
capu_150	5659	664	929	4576	905	921	3858.43565314357	1307.59386485532	530.194144551684	3424.20228679625	2117.45751306583	647.77010861084	1980.94226183725	1.5328873306808	-0.0781072	-0.11973	0.93774277311281	0.999961892287326
capu_214	8260	2634	8985	6918	773	6702	5631.85695263578	5187.05156630859	5127.87340021193	5176.71141172563	1808.61288132584	4713.74079034728	4607.64116709251	1.11729615142389	0.399861292216578	0.446763482896967	0.689258683482985	0.999961892287326
CASK_248	1255	0	831	992	530	1044	855.687708905315	0	474.264084093056	742.309586648139	1240.05799107723	734.28012311587	674.433248973268	2.46231087618799	-0.418316	-1.03002	0.675716179268756	0.999961892287326
casp_51	0	455	0	894	0	0	0	896.016880284894	0	668.976583128464	0	0	260.832243902226	3.72582029944264	0.112955762599972	0.420852873233998	NA	NA
casp_52	0	455	0	894	0	0	0	896.016880284894	0	668.976583128464	0	0	260.832243902226	3.72582029944264	0.112955762599972	0.420852873233998	NA	NA
casp_583	0	0	14096	0	0	5250	0	0	8044.79726760015	0	0	3692.50061911716	1956.21631445289	3.22165559424744	0.348716394625198	1.12344412355007	NA	NA
cass_493	4661	1151	8874	5544	1136	11092	3177.97642327305	2266.62731694047	5064.52404601899	4148.55277054161	2657.93561861081	7801.37464138049	4186.16513612757	1.16293928558291	-0.408532	-0.475098	0.682882908956267	0.999961892287326
Cat_21	977	717	926	779	429	679	666.140949482465	1411.96506189949	528.481999843767	582.922548385988	1003.74505315496	477.56341340582	778.469837695416	1.90177581447225	0.176988915470679	0.336593238871812	0.859517096301398	0.999961892287326
Cat_420	4369	2110	7569	6033	953	5624	2978.88414359149	4155.1552030794	4319.74109807502	4514.46949218571	2229.76465188037	3955.54732988856	3692.26031978342	1.16342722695895	0.0843666650423315	0.0981544751579739	0.932764910209873	0.999961892287326
CatB_3	0	0	0	0	831	2648	0	0	0	0	1944.31734072674	1862.42697893757	634.457386610719	3.42615310459942	-3.75927	-12.8798	0.00017040920698146	0.00499921625481186
CatB_406	0	0	2430	2432	0	1694	0	0	1386.83721341291	1819.85576081479	0	1191.44686643514	733.02330677714	3.31652433665692	-0.337227	-1.11842	0.735945983298509	0.999961892287326
CatB_413	3352	0	0	0	334	0	2285.47027908416	0	0	0	781.470507584516	0	511.156797778112	3.72554108174064	0.415760444120887	1.5489326147351	NA	NA
CatB_6	0	0	0	0	831	1431	0	0	0	0	1944.31734072674	1006.47016875365	491.797918246732	3.61685385118683	-3.45945	-12.5123	0.000541285468818227	0.0136484459947472
CatB_8	4490	3909	7472	6090	3743	13673	3061.38471154173	7697.86809897505	4264.38175251903	4557.1223615798	8757.61709547558	9616.67827908362	6325.84204986247	1.0571963180555	-0.577141	-0.610151	0.563844434797192	0.999961892287326
caz_50	0	0	0	0	1848	0	0	0	0	0	4323.82484435984	0	720.637474059973	3.88239327876155	-6.91707	-26.8548	NA	NA
Cbl_198	0	0	2955	0	0	0	0	0	1686.46253729841	0	0	0	281.077089549736	3.90692890722401	6.25589988397775	24.441356097412	NA	NA
Cbp80_25	9871	2119	8716	3716	2264	6223	6730.27360526244	4172.87861389822	4974.35109140202	2780.66776611339	5297.15338075253	4376.84406719355	4722.02808743702	1.09283807818422	0.32062517249553	0.3503913973275	0.748494459066203	0.999961892287326
CC4_100	0	0	28890	0	0	20913	0	0	16487.9535372424	0	0	14708.812466209	5199.46100057523	3.72500016915941	0.0442430334558781	0.164805307107271	NA	NA
CC4_107	0	0	28890	0	0	20913	0	0	16487.9535372424	0	0	14708.812466209	5199.46100057523	3.72500016915941	0.0442430334558781	0.164805307107271	NA	NA
CC4_134	0	0	2378	0	0	0	0	0	1357.16003847568	0	0	0	226.193339745946	3.90697002755446	6.25802535395552	24.4499174895801	NA	NA
CC4_137	0	0	2378	0	0	0	0	0	1357.16003847568	0	0	0	226.193339745946	3.90697002755446	6.25802535395552	24.4499174895801	NA	NA
CC4_178	0	0	7064	0	0	3937	0	0	4031.5300722423	0	0	2769.02379761224	1133.42564497576	3.51023563001316	0.154385250454985	0.541928606895593	NA	NA
CC4_180	0	0	7064	0	0	3937	0	0	4031.5300722423	0	0	2769.02379761224	1133.42564497576	3.51023563001316	0.154385250454985	0.541928606895593	NA	NA
CC4_186	0	0	1983	0	0	1831	0	0	1131.72765193325	0	0	1287.80354925781	403.255200198511	3.72549706364517	-0.0500119	-0.186319	NA	NA
CC4_21	0	0	17547	0	0	12482	0	0	10014.3343966075	0	0	8779.00813863247	3132.22375587333	3.72502814358091	0.0510126245225348	0.190023462024368	NA	NA
Ccdc39_930	938	0	0	666	0	0	639.549857333216	0	0	498.365105552077	0	0	189.652493814215	3.72613473457342	0.0965389670134522	0.359717198228662	NA	NA
CCHa1-R_406	0	0	0	0	0	746	0	0	0	0	0	524.686754640268	87.4477924400446	3.9074059281071	-6.18084	-24.1511	NA	NA
CCT1_542	1994	0	0	0	7510	0	1359.5548139898	0	0	0	17571.3877603584	0	3155.1570957247	3.7251986905687	-0.991016	-3.69173	NA	NA
CCT2_254	1107	174	468	2662	0	1270	754.777923313294	342.652609163893	267.094574435079	1991.96383029974	0	893.233483100724	708.287070052122	2.47460549642851	-0.436574	-1.08035	0.662420169130156	0.999961892287326
CCT2_255	0	174	0	0	380	0	0	342.652609163893	0	0	889.098182281784	0	205.29179857428	3.72623091720528	-0.369308	-1.37613	NA	NA
CCT2_260	0	0	537	0	0	230	0	0	306.473902717174	0	0	161.766693789895	78.0400994178447	3.7281132699381	0.24708036353786	0.921143582046625	NA	NA
CCT3_254	4068	1166	0	3071	0	0	2773.65545802934	2296.16633497184	0	2298.01687560124	0	0	1227.97311143374	3.0593213108314	0.373092687062656	1.14141040844613	0.709079461259096	0.999961892287326
CCT3_256	0	1166	1681	0	0	1162	0	2296.16633497184	959.371751336255	0	0	817.273470364599	678.801926112115	3.37695239166585	0.590023523670065	1.99248134939674	0.55517487872696	0.999961892287326
CCT5_17	749	0	0	670	0	0	510.685333840702	0	0	501.358289369207	0	0	168.673937201651	3.72624874915951	0.00712787302445734	0.026560227941552	NA	NA
CCT5_30	0	8598	21624	0	1075	2394	0	16931.7651355814	12341.139054667	0	2515.21	1683.78028231743	5578.64940593329	3.54196324247477	0.790952341191433	2.80152411904942	0.428971803123037	0.999961892287326
CCT7_521	0	0	0	12054	0	0	0	0	0	9019.95943292003	0	0	1503.32657215334	3.32074380362422	-8.42325	-27.9715	NA	NA
CCT8_23	762	0	0	859	0	0	519.549031223785	0	0	642.78622472858	0	0	193.722542658727	3.72608404604263	-0.0824103	-0.307068	NA	NA
CCY_1081	2808	647	1551	2058	372	1177	1914.55863474592	1274.11631108643	885.178813993178	1539.99307391318	870.380325812694	827.823472133505	1218.67510528082	1.64418003754977	0.201410780775911	0.331155585099064	0.840377386101278	0.999961892287326
CCY_1087	0	0	0	0	181	0	0	0	0	0	423.491502613166	0	70.5819171021943	3.90755993775333	-6.1067	-23.8623	NA	NA
CCY_1088	0	0	0	0	181	0	0	0	0	0	423.491502613166	0	70.5819171021943	3.90755993775333	-6.1067	-23.8623	NA	NA
CCY_116	14154	599	9501	21036	494	15848	9650.52098155046	1179.59145338605	5422.36228997368	15741.1536942845	1155.82763696632	11146.428535575	7382.64743195601	1.23868917928843	-0.635329	-0.786975	0.525213691660844	0.999961892287326
CCY_1270	631	0	0	1630	374	0	430.230234517334	0	0	1219.72240548031	875.059789929967	0	420.835404987935	3.64754860552934	-0.625923	-2.28308	0.531365597460482	0.999961892287326
CCY_1299	0	0	565	0	0	782	0	0	322.453919991067	0	0	550.006758885642	145.410113146118	3.72652887279357	-0.206639	-0.770045	NA	NA
CCY_1303	657	0	0	479	0	0	447.958	0	0	358.433762101269	0	0	134.398565230795	3.72661129147859	0.0862537546371	0.321434215963041	NA	NA
CCY_1316	18111	10929	33346	25678	15671	45393	12348.4941003858	21522.1285376563	19031.059143402	19214.7435140634	36665.9410908891	31926.4153530639	23451.4636232434	0.857116551613765	-0.852883	-0.73102	0.393724382682269	0.999961892287326
CCY_1319	8062	4535	15276	8709	3607	13414	5496.85602326267	8930.62978481757	8718.24085271424	6516.9094658454	8439.41353550104	9434.51491520717	7922.76076289135	0.977090587008352	-0.0773722	-0.0755996	0.938327481570167	0.999961892287326
CCY_1326	1123	1127	2122	5947	2191	7305	765.687089323242	2219.36488809028	1211.05702340008	4450.11604011742	5126.35294047208	5137.85086145731	3151.73814047673	1.23166	-1.46982	-1.81032	0.141610974973552	0.999961892287326
CCY_1331	1234	398	1411	777	380	945	841.369428517258	783.768611765687	805.27872762371	581.425956477423	889.098182281784	664.65011144109	760.931836351159	1.88600141834329	0.0991414546888653	0.186980924159817	0.921025958119172	0.999961892287326
CCY_35	6158	3932	10700	5028	4132	9506	4198.66526807883	7743.16125995649	6106.64945823791	3762.4320581319	9667.77286628509	6685.88778768148	6360.76144972862	1.04683454989173	-0.14944	-0.156439	0.881206169520548	0.999961892287326
CCY_369	581	3446	9677	541	3188	6752	396.139090736246	6786.0970757401	5522.80811283816	404.828111266777	7459.06580293244	4748.9074629103	4219.64094273734	1.41866892940793	0.00744597905973353	0.0105633791410661	0.994059023165432	0.999961892287326
CCY_460	0	0	0	838	0	1054	0	0	0	627.07200968865	0	741.313457628475	228.064244552854	3.90701064758126	-2.91884	-11.4039	0.00351337168949693	0.0630546883803243
CCY_471	3604	1524	4113	0	789	3586	2457.28964374084	3001.1642319872	2347.35039455444	0	1846.04859426402	2522.15375621984	2029.00110346106	1.99335541506672	0.420174468250771	0.837557051560455	0.674358004887585	0.999961892287326
CCY_472	0	1524	0	2481	789	0	0	3001.1642319872	0	1856.52226257463	1846.04859426402	0	1117.28918147098	3.15961350307148	-0.0959495	-0.303163	NA	NA
CCY_500	0	0	0	730	556	0	0	0	0	546.256046626151	1300.89102460177	0	307.857845204653	3.8910743655005	-3.04195	-11.8364	0.00235053799446502	0.0461189158914004
CCY_603	588	170	0	20450	3825	8455	400.911850865598	334.775537688861	0	15302.652265075	8949.47512428375	5946.68433040679	5155.74985138667	1.61802864467942	-3.31257	-5.35983	0.000924433908386217	0.0208922063295285
CCY_685	0	0	0	22567	0	0	0	0	0	16886.7948002909	0	0	2814.46580004848	3.9067846251856	-7.38087	-28.8355	NA	NA
CCY_686	0	0	0	0	14241	0	0	0	0	0	33320.1242470392	0	5553.3540411732	3.90677479347142	-7.6379	-29.8396	NA	NA
CCY_740	2085	575	1331	655	1068	0	1421.60069567138	1132.32902453585	759.621535412585	490.133850054971	2498.83383862354	0	1050.41982404972	2.31912062469589	0.0642717241637134	0.149053881092833	0.948753867739599	0.999961892287326
CCY_770	427	180	4077	1137	392	6331	291.138367890494	354.468216376441	2326.80465805944	850.812500019087	917.17496698542	4452.80407992967	1532.20046487676	1.6992389446152	-0.626941	-1.06532	0.530697965525712	0.999961892287326
CCY_784	0	0	7608	16608	0	0	0	0	4341.99897927795	12427.6992087221	0	0	2794.95	3.7250554684309	-0.407231	-1.51696	NA	NA
CCY_786	6161	11581	8814	27850	54194	29739	4200.7107367057	22806.0911880865	5030.28115186065	20840.0423267648	126799.439185734	20916.4335070334	33432.1663493642	1.0691835273811	-2.24046	-2.39546	0.0250610795650987	0.369378520546455
CCY_789	4493	10933	7608	16608	51138	24255	3063.43018016859	21530.0056091313	4341.99897927795	12427.6992087221	119649.218014542	17059.3528603213	29678.6174753605	1.13167625499381	-2.0905	-2.36577	0.0365725171489027	0.523862675217381
CCY_835	0	0	0	0	0	0	0	0	0	0	0	0	0	NA	NA	NA	NA	NA
CCY_836	0	0	0	0	0	0	0	0	0	0	0	0	0	NA	NA	NA	NA	NA
CCY_880	0	0	2045	2832	0	3844	0	0	1167.11197589687	2119.17414252775	0	2703.61378664502	998.316650844941	3.10765205850264	-0.658586	-2.04666	0.510161675771144	0.999961892287326
CCY_884	9046	522	3083	4561	509	3950	6167.76973287449	1027.95782749168	1759.51404483621	3412.97784748202	1190.92361784586	2778.16713247863	2722.88503383482	1.37445511981665	0.20276625484859	0.278693117102691	0.839317734737753	0.999961892287326
CCY_952	0	0	0	0	0	0	0	0	0	0	0	0	0	NA	NA	NA	NA	NA
CCY_981	0	0	0	747	0	0	0	0	0	558.977077848951	0	0	93.1628463081586	3.90736657479468	-6.12739	-23.942	NA	NA
Ccz1_266	8575	3788	5520	10831	4116	8115	5846.63115845664	7459.58668685533	3150.3462625676	8104.79348083265	9630.33715334691	5707.55095697825	6649.8742831729	1.03051114542627	-0.49538	-0.510495	0.620331768938576	0.999961892287326
Cda5_203	0	336	0	0	285	0	0	661.674003902691	0	0	666.823636711338	0	221.416273435672	3.72594098991002	-0.0029563	-0.011015	NA	NA
CDase_337	2286	672	2282	0	0	0	1558.64709367136	1323.34800780538	1302.37140782233	0	0	0	697.394418216511	2.74950498050199	4.65113606708206	12.7883217814345	3.30111422483228e-06	0.000144157977723172
Cdc14_374	1156	0	0	0	0	0	788.18724421876	0	0	0	0	0	131.364540703127	3.90712211807884	6.09277240006291	23.8052058047061	NA	NA
Cdc14_469	0	0	0	343	0	0	0	0	0	256.665512318863	0	0	42.7775853864771	3.90807466981016	-5.93226	-23.1837	NA	NA
Cdc14_471	655	0	0	0	0	0	446.593983532256	0	0	0	0	0	74.4323305887094	3.90739948928749	5.8896816269993	23.013338981403	NA	NA
Cdc14_588	9638	1493	11806	0	1800	5773	6571.40887524257	2940.11692805571	6737.86014055671	0	4211.5177055453	4060.34401412636	4086.87461058777	1.78911918656928	0.544514838449517	0.974201944841701	0.586087240257612	0.999961892287326
Cdc16_318	0	0	0	0	0	0	0	0	0	0	0	0	0	NA	NA	NA	NA	NA
Cdc16_336	0	0	0	0	0	0	0	0	0	0	0	0	0	NA	NA	NA	NA	NA
Cdc16_341	0	0	0	0	0	0	0	0	0	0	0	0	0	NA	NA	NA	NA	NA
Cdc27_399	1458	199	1040	948	477	1463	994.097752656534	391.884305882844	593.543498744619	709.384564659713	1116.0521919695	1028.97683919398	805.656525517866	1.86932834798381	-0.282357	-0.527818	0.777669732345211	0.999961892287326
Cdc2rk_2	0	0	0	0	0	0	0	0	0	0	0	0	0	NA	NA	NA	NA	NA
Cdc2rk_3	0	0	0	0	0	0	0	0	0	0	0	0	0	NA	NA	NA	NA	NA
Cdc37_13	101340	51643	278380	74799	36074	205290	69095.9302155097	101698.90054627	158875.614596661	55971.7890843691	84403.494283245	144387.32420925	102405.508822551	0.785113569089532	0.269093502500063	0.211268960166628	0.787857730341718	0.999961892287326
Cdc37_355	0	0	3117	0	0	2980	0	0	1778.91835152594	0	0	2095.93368475603	645.808672713662	3.72529500968501	-0.0634889	-0.236515	NA	NA
Cdc50_2	0	711	0	0	454	743	0	1400.14945468694	0	0	1062.23835462087	522.576754286486	497.494093932383	3.6430098232298	-0.0490813	-0.178804	0.960854529688428	0.999961892287326
Cdc50_3	0	711	0	0	454	743	0	1400.14945468694	0	0	1062.23835462087	522.576754286486	497.494093932383	3.6430098232298	-0.0490813	-0.178804	0.960854529688428	0.999961892287326
Cdep_2	733	0	1052	416	0	981	499.776167830754	0	600.392077576288	311.291116981478	0	689.970115686465	350.238246345831	3.2419515121285	0.0419104540346456	0.135871659831611	0.966570082607075	0.999961892287326
Cdep_406	1244	0	0	0	0	0	848.187657273476	0	0	0	0	0	141.364609545579	3.90709645702936	6.11867433134836	23.9062508017277	NA	NA
Cdep_407	1244	0	0	0	0	0	848.187657273476	0	0	0	0	0	141.364609545579	3.90709645702936	6.11867433134836	23.9062508017277	NA	NA
Cdep_49	1661	0	3419	8903	0	0	1132.50779640775	0	1951.27425212294	6662.07888097619	0	0	1624.31015491781	2.91208991669746	-0.381571	-1.11117	0.702779698079313	0.999961892287326
Cdep_50	3740	0	0	0	0	6941	2550.0175548254	0	0	0	0	4881.83748519852	1238.64250667065	3.46015220783863	-0.270746	-0.936822	NA	NA
Cdep_52	1661	0	0	972	0	0	1132.50779640775	0	0	727.343667562491	0	0	309.97524399504	3.72570796691693	0.171440341269403	0.638736645318372	NA	NA
Cdep_520	1979	0	0	1138	0	0	1349.32747085547	0	0	851.560795973369	0	0	366.81471113814	3.72559469286461	0.178214420607669	0.663954699607873	NA	NA
CdGAPr_1484	1266	0	0	0	0	0	863.187760537155	0	0	0	0	0	143.864626756192	3.90709059996884	6.12451648895578	23.9290408033533	NA	NA
CdGAPr_1533	9674	2993	6090	7106	1713	3418	6595.95449876496	5894.01873119272	3475.65375707186	5317.39105113072	4007.96101644394	2403.99373640809	4615.82879850205	1.11223448153142	0.399954743201853	0.444843456441145	0.689189850535862	0.999961892287326
CdGAPr_1570	5311	1332	2428	3206	967	1430	3621.16129242719	2623.06480118567	1385.69578360763	2399.03682942937	2262.52090070128	1005.76683530239	2216.20774044225	1.38332964578986	0.31016433114297	0.429059514336653	0.756435993476594	0.999961892287326
CdGAPr_1676	0	0	9392	0	0	9846	0	0	5360.15436558602	0	0	6925.02116111002	2047.52925444934	3.20876566453118	-0.115125	-0.36941	NA	NA
CdGAPr_1678	0	0	9392	0	10829	0	0	0	5360.15436558602	0	25336.9584629722	0	5116.18547142637	3.72502787285635	-0.601526	-2.2407	NA	NA
CdGAPr_1698	9207	4325	5993	1903	1568	1723	6277.54321584959	8517.08353237838	3420.29441151587	1424.0072009994	3668.69986794168	1211.84353652169	4086.57862753444	1.1846993754079	1.29221747718748	1.53088923811518	0.196281840827787	0.999961892287326
CdGAPr_1808	4377	1474	0	0	522	1949	2984.33872659647	2902.7008385493	0	0	1221.34013460814	1370.79689650654	1413.19609937674	2.60858383557145	0.453679533417141	1.18346109740155	0.650059499854113	0.999961892287326
CdGAPr_1823	1369	423	1755	1571	549	1156	933.415516726197	833.000308484637	1001.60465413155	1175.57294417765	1284.51290019132	813.053469657037	1006.8599655614	1.7267863556994	-0.139978	-0.241712	0.888677515934677	0.999961892287326
CdGAPr_837	0	0	970	0	0	210	0	0	553.593455559885	0	0	147.700024764687	116.882246720762	3.72788399783212	0.510987142013972	1.90490078981186	NA	NA
CdGAPr_840	0	0	202	0	0	210	0	0	115.28441033309	0	0	147.700024764687	43.8307391829627	3.7299366477659	-0.095763	-0.35719	NA	NA
CdGAPr_849	0	0	0	0	0	0	0	0	0	0	0	0	0	NA	NA	NA	NA	NA
CdGAPr_851	0	0	648	0	0	962	0	0	369.823256910109	0	0	676.606780112517	174.405006170438	3.72628998650606	-0.233794	-0.871186	NA	NA
CdGAPr_854	0	0	0	0	0	0	0	0	0	0	0	0	0	NA	NA	NA	NA	NA
cdi_484	0	0	0	1621	0	0	0	0	0	1212.98774189177	0	0	202.164623648628	3.90704216880104	-6.47438	-25.2957	NA	NA
cdi_486	0	0	1508	0	0	441	0	0	860.638073179698	0	0	310.170052005842	195.134687530923	3.72644334382839	0.394978083243573	1.47186344926111	NA	NA
cdi_650	1439	264	1211	945	0	1512	981.14311801972	519.886717352114	691.135747095898	707.139676796866	0	1063.44017830574	660.45757292839	2.47900912384938	0.124209444295609	0.307916345677076	0.901149444682197	0.999961892287326
cdi_654	1439	264	1211	945	0	1512	981.14311801972	519.886717352114	691.135747095898	707.139676796866	0	1063.44017830574	660.45757292839	2.47900912384938	0.124209444295609	0.307916345677076	0.901149444682197	0.999961892287326
cdi_662	0	0	584	0	0	681	0	0	333.297503141209	0	0	478.970080308341	135.377930574925	3.72659372798153	-0.140332	-0.522959	NA	NA
Cdk12_184	0	0	1782	0	0	4226	0	0	1017.0139565028	0	0	2972.2871650265	664.883520254884	3.72537166331863	-0.415257	-1.54699	NA	NA
Cdk12_214	0	0	849	0	0	666	0	0	484.536952340559	0	0	468.420078539435	158.826171813332	3.72632982537513	0.0130960763921218	0.0488003000553545	NA	NA
Cdk12_263	0	0	6616	0	0	3199	0	0	3775.85	0	0	2249.96371058206	1004.30225107368	3.57990100539232	0.208634951015173	0.746892470899196	NA	NA
Cdk12_280	0	0	1626	0	0	3039	0	0	927.982431691107	0	0	2137.43035838039	510.902131678583	3.72544630819744	-0.32305	-1.2035	NA	NA
Cdk12_283	0	0	1626	0	0	3039	0	0	927.982431691107	0	0	2137.43035838039	510.902131678583	3.72544630819744	-0.32305	-1.2035	NA	NA
Cdk12_314	3278	2715	11114	4234	0	7881	2235.01538628815	5346.56226367799	6342.92542793048	3168.28507043167	0	5542.97092938331	3772.62651295193	1.76320723442044	0.383710534382738	0.676561190146975	0.701193003918644	0.999961892287326
Cdk12_470	0	0	5499	0	0	0	0	0	3138.36124961218	0	0	0	523.060208268696	3.90685041936097	6.58500659668996	25.7266357837729	NA	NA
Cdk12_471	0	0	5499	0	0	0	0	0	3138.36124961218	0	0	0	523.060208268696	3.90685041936097	6.58500659668996	25.7266357837729	NA	NA
Cdk12_473	0	0	5499	0	0	0	0	0	3138.36124961218	0	0	0	523.060208268696	3.90685041936097	6.58500659668996	25.7266357837729	NA	NA
Cdk12_484	0	0	849	0	0	2906	0	0	484.536952340559	0	0	2043.88700936276	421.40399361722	3.72574945231778	-0.55726	-2.07621	NA	NA
Cdk12_487	0	0	849	0	0	2906	0	0	484.536952340559	0	0	2043.88700936276	421.40399361722	3.72574945231778	-0.55726	-2.07621	NA	NA
Cdk7_164	10312	5122	14536	17857	2438	8542	7030.95749341164	10086.5900237785	8295.91182476133	13362.3208556208	5704.26675895524	6007.87434066644	8414.65354953233	0.993389472994274	0.0194493762424151	0.0193208056155201	0.984482621299539	0.999961892287326
Cdk9_14	1289	0	0	948	0	4464	878.869686676455	0	0	709.384564659713	0	3139.68052642648	787.989129627108	3.2632848660623	-0.65288	-2.13053	0.513833874369062	0.999961892287326
Cdk9_15	0	0	3296	0	0	0	0	0	1881.07631909833	0	0	0	313.512719849722	3.90691133876241	6.29436362172627	24.591520604016	NA	NA
Cdk9_21	0	0	0	0	0	0	0	0	0	0	0	0	0	NA	NA	NA	NA	NA
Cds_20	3824	602	3355	3636	0	5126	2607.29067637763	1185.49925699232	1914.74849835404	2720.8040897708	0	3605.28727116087	2005.60496544261	1.96546901067604	-0.0755609	-0.148513	0.939768428746819	0.999961892287326
Cds_22	1359	0	0	0	0	0	926.597287969979	0	0	0	0	0	154.43288132833	3.90706801994865	5.9660353778576	23.3097060307097	NA	NA
Cds_30	4079	0	23732	5084	0	30489	2781.15550966118	0	13544.2060694301	3804.33663157171	0	21443.9335954787	6928.93863435695	3.55682133156674	-0.176837	-0.628976	0.859636814192974	0.999961892287326
Cds_34	5514	2492	41173	1179	16119	14028	3759.57133617841	4907.41552894496	23498.0446863579	882.240930098947	37714.1410531581	9866.36165428106	13437.9625315032	1.26325865723159	-0.468062	-0.591283	0.639740431163871	0.999961892287326
Cds_35	51447	27058	331770	11984	20063	239660	35077.7414821129	53284.4499928542	189346.08324856	8967.57871612026	46942.0442924196	168560.89492907	83696.4654435229	1.05478077522833	0.291104954068265	0.307051909124934	0.770971051133799	0.999961892287326
Cds_40	102870	40083	283610	58964	28029	188660	70139.119215211	78934.1639834272	161860.453537463	44122.5226483073	65580.3498715162	132690.888914789	92221.249695119	0.815697060843489	0.440432224327334	0.359259270884566	0.659624090084574	0.999961892287326
ced-6_357	8801	5770	2254	2558	1665	1749	6000.72312834715	11362.6756027337	1286.39139054843	1914.14105105437	3895.6538776294	1230.13020625446	4281.61920942792	1.25442465170826	1.12055271359364	1.40564894747044	0.262478302556698	0.999961892287326
ced-6_374	0	0	1069	0	0	837	0	0	610.094230921152	0	0	588.690098704965	199.79738827102	3.72604874613323	0.0138248274280369	0.0515119809037452	NA	NA
ced-6_376	0	0	1069	0	0	837	0	0	610.094230921152	0	0	588.690098704965	199.79738827102	3.72604874613323	0.0138248274280369	0.0515119809037452	NA	NA
Cen_172	0	0	499	0	0	595	0	0	284.786736416889	0	0	418.483403499945	117.211689986139	3.72685306285187	-0.148932	-0.555048	NA	NA
cenB1A-RB_584	2999	0	0	0	0	0	2044.78680398967	0	0	0	0	0	340.797800664946	3.90689913031231	6.3160171154392	24.6760417753471	NA	NA
CenG1A_317	0	0	0	0	652	2630	0	0	0	0	1525.50530223085	1849.76697681488	562.545379840956	3.51851797428996	-3.61126	-12.7063	0.000304711204503945	0.00830065968697801
CenG1A_318	0	0	0	0	652	2630	0	0	0	0	1525.50530223085	1849.76697681488	562.545379840956	3.51851797428996	-3.61126	-12.7063	0.000304711204503945	0.00830065968697801
CenG1A_425	0	654	8038	0	0	1298	0	1287.90118616774	4587.40638741274	0	0	912.926819736015	1131.37239888608	3.06178006963173	0.877178821980812	2.68572863464389	0.38038951718053	0.999961892287326
Cep135_477	1182	0	0	1188	0	0	805.914638984926	0	0	888.975593687489	0	0	282.481705445403	3.72572708590629	-0.0379787	-0.141498	NA	NA
Cep97_2	0	0	785	717	0	657	0	0	448.01119857166	536.528199220479	0	462.090077478091	241.104912545038	3.72598055401777	-0.310272	-1.15607	0.756353830358197	0.999961892287326
Cep97_25	4968	0	0	0	0	0	3387.29604608893	0	0	0	0	0	564.549341014822	3.90684372657322	6.56476342281482	25.6475047948614	NA	NA
Cep97_267	0	0	0	0	0	0	0	0	0	0	0	0	0	NA	NA	NA	NA	NA
Cep97_29	4968	0	0	5306	0	0	3387.29604608893	0	0	3970.4583334224	0	0	1226.29239658522	3.47251311855674	-0.065983	-0.229127	NA	NA
Cep97_30	8747	0	0	2792	0	4100	5963.90469306358	0	0	2089.24230435646	0	2883.66715016769	1822.80235793129	2.86422681046672	0.0915350783526465	0.262177225515821	0.927067434724651	0.999961892287326
Cep97_485	2206	0	0	2617	0	0	1504.10126362161	0	0	1958.29051235704	0	0	577.065295996442	3.72533765470582	-0.102172	-0.380627	NA	NA
Cep97_6	2650	0	4574	0	0	14276	1806.83062039768	0	2610.44996467105	0	0	10040.7883501936	2409.67815587706	3.72506104646387	-0.317988	-1.18452	0.750494147345836	0.999961892287326
Cerk_301	0	0	341	0	0	0	0	0	194.613781799918	0	0	0	32.4356302999864	3.90822703867845	5.59269725527334	21.8575306322021	NA	NA
Cerk_304	0	0	341	0	0	0	0	0	194.613781799918	0	0	0	32.4356302999864	3.90822703867845	5.59269725527334	21.8575306322021	NA	NA
cert_138	0	0	1769	1126	0	1475	0	0	1009.59466276849	842.58124452198	0	1037.41684060911	481.598791316597	3.57441593441035	-0.250889	-0.896781	0.801900057142501	0.999961892287326
cert_141	0	0	0	0	0	0	0	0	0	0	0	0	0	NA	NA	NA	NA	NA
cert_142	0	0	1304	0	0	0	0	0	744.21223304133	0	0	0	124.035372173555	3.90714351989046	6.05791640947905	23.6691488433342	NA	NA
cert_143	1795	0	0	1186	0	1328	1223.87206174107	0	0	887.479001778924	0	934.026823273828	507.562981132303	3.55781229700372	-0.161222	-0.573599	NA	NA
cert_334	3646	0	0	6441	0	0	2485.92620451696	0	0	4819.77424153293	0	0	1217.61674100831	3.47132847474393	-0.275181	-0.955244	NA	NA
cert_75	0	0	1275	0	0	417	0	0	727.661500864798	0	0	293.290049175592	170.158591673398	3.72657231511866	0.351648533864162	1.31044369095025	NA	NA
Cf2_170	0	0	0	0	0	2283	0	0	0	0	0	1605.71026922752	267.618378204587	3.90697432137032	-6.56981	-25.6681	NA	NA
Cftr_743	0	0	2121	0	0	1530	0	0	1210.48630849744	0	0	1076.10018042843	381.097748154312	3.72553372466032	0.0455759630801568	0.169794787488998	NA	NA
Cftr_746	0	0	2121	0	0	1530	0	0	1210.48630849744	0	0	1076.10018042843	381.097748154312	3.72553372466032	0.0455759630801568	0.169794787488998	NA	NA
cg_231	0	1091	0	0	1000	0	0	2148.47124481499	0	0	2339.73205863628	0	748.033883908544	3.72524852441735	-0.0330034	-0.122946	NA	NA
cg_239	4672	0	12231	5509	0	8964	3185.47647490489	0	6980.41397417831	4122.36241214173	0	6304.68105709834	3432.15565305388	3.35386404237952	-0.0108915	-0.0365285	0.991310046724891	0.999961892287326
cg_248	0	1864	0	0	1218	0	0	3670.71530736493	0	0	2849.79364741898	0	1086.75149246398	3.59834677120592	0.101525098934238	0.365322511946375	NA	NA
cg_256	4874	0	5763	5799	0	5068	3323.20469578048	0	3289.02998390889	4339.36823888363	0	3564.49393098777	2419.34947492679	2.31737281345652	-0.111069	-0.257388	0.911561690136643	0.999961892287326
CG10011_366	0	0	0	0	0	0	0	0	0	0	0	0	0	NA	NA	NA	NA	NA
CG10011_369	0	0	0	0	0	0	0	0	0	0	0	0	0	NA	NA	NA	NA	NA
CG10038_20	0	0	0	1128	0	0	0	0	0	844.077836430545	0	0	140.679639405091	3.90716339083289	-6.34767	-24.8014	NA	NA
CG10057_199	9128	3126	6251	10064	0	0	6223.67920867547	6155.93135773753	3567.53885639675	7530.85048389805	0	0	3912.9999844513	3.4259817343184	0.315947378556503	1.08242994794036	NA	NA
CG10057_207	13031	0	7168	8653	0	0	8884.83389222722	0	4090.88442211676	6475.00489240559	0	0	3241.78720112493	3.72503561607838	0.269240110123895	1.00292899948837	0.787744916047354	0.999961892287326
CG10057_211	4555	0	7168	0	0	0	3105.70319845714	0	4090.88442211676	0	0	0	1199.43127009565	2.93447928978062	4.62455203867904	13.5706521820164	3.75408830778107e-06	0.000160191936042518
CG10057_369	536	0	0	448	0	0	365.457061333266	0	0	335.236587518514	0	0	116.78227480863	3.72683023985459	0.0334160323043457	0.124535879687794	NA	NA
CG10057_370	0	0	3949	0	0	0	0	0	2253.75315052164	0	0	0	375.625525086939	3.90688619163514	6.46802309515713	25.2698301176466	NA	NA
CG10057_700	663	0	1576	865	0	0	452.04856653723	0	899.446686559154	647.276000454274	0	0	333.128542258443	3.72572505772636	0.285032101789716	1.06195124389435	0.775619547904223	0.999961892287326
CG10057_702	663	0	1576	865	0	0	452.04856653723	0	899.446686559154	647.276000454274	0	0	333.128542258443	3.72572505772636	0.285032101789716	1.06195124389435	0.775619547904223	0.999961892287326
CG10064_244	0	0	0	0	0	0	0	0	0	0	0	0	0	NA	NA	NA	NA	NA
CG10064_245	0	0	0	0	0	0	0	0	0	0	0	0	0	NA	NA	NA	NA	NA
CG10064_679	13057	0	4831	9626	278	0	8902.56128699339	0	2757.12369464928	7203.09685592236	650.445512300885	0	3252.20455831099	3.5548712650544	0.160391742620377	0.570171996993177	0.872572493847766	0.999961892287326
CG10064_683	2399	195	8607	2393	4893	0	1635.69307861661	384.007234407812	4912.14316701436	1790.67221859778	11448.3089629073	0	3361.80411025731	1.96094416051941	-0.475912	-0.933236	0.634137230333108	0.999961892287326
CG10064_687	417500	13832	106120	266220	3852	16928	284661.050572087	27238.9131606608	60564.2654680567	199211.34894906	9012.64788986693	11906.0286629363	98765.7091171113	1.17598201835385	0.645206131685735	0.758750808994074	0.518793613145759	0.999961892287326
CG10064_689	0	0	0	5203	0	0	0	0	0	3893.38385013132	0	0	648.897308355219	3.90685115576812	-6.88246	-26.8887	NA	NA
CG10064_693	0	13832	20026	11064	0	0	0	27238.9131606608	11429.1366402498	8279.14643818045	0	0	7824.53270651516	3.72500837188118	0.596939691452556	2.22360534816894	0.55054764614641	0.999961892287326
CG10064_694	75692	0	0	0	3852	14611	51608.5371015626	0	0	0	9012.64788986693	10276.4050563659	11816.2650079659	3.72498208701014	0.381183994717305	1.41990355217693	NA	NA
CG10089_284	3378	1386	11166	2871	1547	7345	2303.19767385032	2729.4052660986	6372.60260286771	2148.35768474476	3619.56549471032	5165.98419950773	3723.18548696324	1.2019474148853	0.0507021534807572	0.0609413223053136	0.959562860628811	0.999961892287326
CG10151_661	723	0	0	905	0	0	492.957939074536	0	0	677.20783862557	0	0	195.027629616684	3.72608725501563	-0.122933	-0.458059	NA	NA
CG10177_2	3958	1127	1731	3755	873	2001	2698.65494171095	2219.36488809028	987.907496468208	2809.8513083304	2042.58608718947	1407.37023597209	2027.62249296023	1.41376483978652	-0.0594043	-0.0839838	0.952630065215098	0.999961892287326
CG10177_5	0	0	0	0	0	881	0	0	0	0	0	619.636770560423	103.272795093404	3.90730779535289	-6.1947	-24.2046	NA	NA
CG10226-RA_123	0	0	1219	464	0	849	0	0	695.701466317011	347.209322787033	0	597.13010012009	273.340148204022	3.72576274568549	-0.11829	-0.44072	0.905838062458766	0.999961892287326
CG10226-RA_126	0	343	0	0	163	0	0	675.458878983997	0	0	381.376325557713	0	176.139200756952	3.72632814899626	0.221480247043258	0.825308079003939	NA	NA
CG1024_348	0	1035	0	0	3445	0	0	2038.19224416454	0	0	8060.37694200197	0	1683.09486436108	3.33870986854698	-0.594134	-1.98364	NA	NA
CG10277_239	0	0	1199	0	258	0	0	0	684.287168264229	0	603.650871128159	0	214.656339898731	3.7259811622321	0.0488535833556631	0.182027531290736	NA	NA
CG10277_241	1928	721	5235	1498	0	3662	1314.55450419876	1419.84213337452	2987.69251531546	1120.94733951503	0	2575.60709851563	1569.7739318199	2.05569773326132	0.306563633747961	0.630202166996037	0.759175537613634	0.999961892287326
CG10277_242	1928	721	9933	1498	0	4827	1314.55450419876	1419.84213337452	5668.91112791375	1120.94733951503	0	3394.99056923401	2153.20761237268	1.96318775203782	0.456301429140454	0.895805376925892	0.648173236396161	0.999961892287326
CG10277_348	0	0	0	0	0	0	0	0	0	0	0	0	0	NA	NA	NA	NA	NA
CG10277_350	0	0	0	0	0	0	0	0	0	0	0	0	0	NA	NA	NA	NA	NA
CG10317_101	1331	0	2033	3013	0	2690	907.506247452569	0	1160.2633970652	2254.61571025287	0	1891.96698389051	1035.72538977686	2.67118420554012	-0.375761	-1.00373	0.707094556182617	0.999961892287326
CG10317_103	2659	0	0	6857	0	0	1812.96702627827	0	0	5131.0653585144	0	0	1157.33873079878	3.49269593203418	-0.429687	-1.50076	NA	NA
CG10317_120	10788	0	9743	10464	0	8085	7355.5051822076	0	5560.47529641233	7830.16886561101	0	5686.45095344043	4405.43338294523	3.38489692815636	-0.019321	-0.0653995	0.98458505963813	0.999961892287326
CG10317_13	3972	450	969	23882	1216	0	2708.20046196965	886.170540941104	553.022740657246	17870.8039801722	2845.11418330171	0	4143.88531784032	1.88950383445104	-1.22805	-2.3204	0.219428741414573	0.999961892287326
CG10317_132	4454	628	0	4665	449	0	3036.83908801934	1236.70022158003	0	3490.80062672739	1050.53969432769	0	1469.14660510907	2.61797260771578	-0.0334894	-0.0876744	0.973284304528797	0.999961892287326
CG10317_16	6042	334	21177	4032	469	1545	4119.57381450671	657.735468165175	12086.0294931873	3017.12928766663	1097.33433550041	1086.65018219734	3677.40876353726	1.35945624374958	1.24826941377311	1.69696764843547	0.211932411270255	0.999961892287326
CG10317_167	922	212	358	788	195	470	628.640691323267	417.484788176698	204.315935144782	589.65721197453	456.247751434074	330.566722092394	437.818850024291	2.21849958316399	-0.0624445	-0.138533	0.950208871698059	0.999961892287326
CG10317_174	2634	1199	3417	1299	537	2120	1795.92145438773	2361.15217464085	1950.13282231766	972.036444612835	1256.43611548768	1491.06691667207	1637.7909880198	1.47690341551685	0.484371295075292	0.715369620075019	0.628122386379458	0.999961892287326
CG10317_193	0	0	0	0	590	0	0	0	0	0	1380.4419145954	0	230.073652432567	3.90700860213147	-6.51968	-25.4724	NA	NA
CG10317_209	0	0	0	15862	0	0	0	0	0	11869.4704268274	0	0	1978.2450711379	3.16847296484432	-8.96802	-28.4149	NA	NA
CG10317_210	9314	0	0	0	0	0	6350.49826354112	0	0	0	0	0	1058.41637725685	3.56350313188161	7.49681454942397	26.7149221260079	NA	NA
CG10317_211	0	0	0	0	0	0	0	0	0	0	0	0	0	NA	NA	NA	NA	NA
CG10317_214	0	0	5719	0	1238	0	0	0	3263.91852819277	0	2896.58828859171	0	1026.75113613075	3.60128863796051	0.0479238111109607	0.172587476441669	NA	NA
CG10317_30	0	0	0	0	0	0	0	0	0	0	0	0	0	NA	NA	NA	NA	NA
CG10317_31	0	0	0	0	0	0	0	0	0	0	0	0	0	NA	NA	NA	NA	NA
CG10317_32	0	0	0	0	0	0	0	0	0	0	0	0	0	NA	NA	NA	NA	NA
CG10317_39	3383	0	1259	767	0	0	2306.60678822843	0	718.530062422573	573.942996934599	0	0	599.846641264267	3.4164458212793	0.701796338434432	2.39764916783343	0.482806182583386	0.999961892287326
CG10317_42	1409	0	0	431	0	0	960.688431751067	0	0	322.515556295714	0	0	213.86733134113	3.72636	0.422453081276687	1.57421380120099	NA	NA
CG10317_83	1598	0	1847	1053	0	1753	1089.55295524358	0	1054.11042517434	787.955639859365	0	1232.9435400595	694.093760056131	2.8964242430303	0.0293729859973555	0.08507662873293	0.976567117556811	0.999961892287326
CG10317_95	1507	0	0	5838	0	0	1027.51	0	0	4368.55178110064	0	0	899.343142443773	3.63137188054965	-0.574944	-2.08784	NA	NA
CG10317_96	2838	0	3134	8060	0	2690	1935.01332101457	0	1788.62050487081	6031.26539151613	0	1891.96698389051	1941.14	2.4031179168624	-0.453279	-1.08928	0.650347675339981	0.999961892287326
CG10341_423	0	0	0	0	0	0	0	0	0	0	0	0	0	NA	NA	NA	NA	NA
CG10341_425	0	0	0	0	0	0	0	0	0	0	0	0	0	NA	NA	NA	NA	NA
CG10341_426	0	0	0	0	0	0	0	0	0	0	0	0	0	NA	NA	NA	NA	NA
CG10341_428	0	0	0	0	0	0	0	0	0	0	0	0	0	NA	NA	NA	NA	NA
CG10348_88	0	0	806	0	0	711	0	0	459.99621152708	0	0	500.070083846153	160.011049228872	3.72631518036922	-0.0323337	-0.120486	NA	NA
CG10348_89	697	0	0	900	0	0	475.23054430837	0	0	673.466358854158	0	0	191.449483860421	3.72611283340369	-0.134964	-0.50289	NA	NA
CG10365_258	10076	3889	0	3906	1961	11509	6870.04729476491	7658.48274159989	0	2922.84399742705	4588.21456698574	8094.66469055609	5022.37554855561	1.78268450194246	-0.0578971	-0.103212	0.953830617031163	0.999961892287326
CG10383_302	1321	0	0	979	0	0	900.688018696352	0	0	732.581739242468	0	0	272.211626323137	3.7257726488855	0.0799803296864497	0.297988524794619	NA	NA
CG10413_2	1435	244	0	620	184	0	978.415826517233	480.501359976954	0	463.943491655087	430.510698789075	0	392.228562823058	3.27922748290524	0.215294381006341	0.705999251111066	0.829537810222666	0.999961892287326
CG10413_4	1435	0	0	620	0	0	978.415826517233	0	0	463.943491655087	0	0	240.393219695387	3.72602491231665	0.288836361282341	1.07621147772089	NA	NA
CG10435_106	0	0	973	0	0	1115	0	0	555.305600267803	0	0	784.21679815536	223.253733070527	3.72594789850815	-0.13361	-0.497825	NA	NA
CG10435_107	0	0	973	0	0	1115	0	0	555.305600267803	0	0	784.21679815536	223.253733070527	3.72594789850815	-0.13361	-0.497825	NA	NA
CG10435_375	0	356	1596	0	306	891	0	701.059361277851	910.860984611935	0	715.958	626.670105073027	492.424743484252	3.16671329110157	0.0833237444417852	0.263862408988152	0.933594120607013	0.999961892287326
CG10435_399	0	1068	0	0	0	0	0	2103.17808383355	0	0	0	0	350.529680638925	3.90689533975227	6.23405127014526	24.3557858551072	NA	NA
CG10465_280	0	0	2532	0	0	859	0	0	1445.05013348209	0	0	604.163434632694	341.535594685798	3.72574955223448	0.337621828640248	1.25789437688099	NA	NA
CG10467_227	0	0	0	0	742	0	0	0	0	0	1736.08118750812	0	289.346864584686	3.90695863251666	-6.60034	-25.7872	NA	NA
CG10467_309	483	0	1138	838	0	464	329.320448925313	0	649.473559203247	627.07200968865	0	326.346721384831	322.035456533673	3.27520738035847	0.011570034788621	0.0378942633306959	0.990768653834777	0.999961892287326
CG10492_152	0	0	0	0	0	2514	0	0	0	0	0	1768.18029646868	294.696716078113	3.90695505861814	-6.60682	-25.8126	NA	NA
CG10492_166	483	347	2898	559	318	8434	329.320448925313	683.335950459029	1653.93178784799	418.297438443861	744.034794646336	5931.91432793032	1626.80579137547	1.69184505731751	-0.834382	-1.41165	0.40406558072065	0.999961892287326
CG10510_501	0	0	1959	0	0	0	0	0	1118.03049426991	0	0	0	186.338415711652	3.90701521366774	6.03000662355754	23.5593276167565	NA	NA
CG10565_46	1538	0	0	737	0	0	1048.64358270627	0	0	551.494118306127	0	0	266.69	3.72588372664524	0.24875502128078	0.926832285711348	NA	NA
CG10565_48	2996	0	4063	737	0	0	2042.74133536281	0	2318.81464942249	551.494118306127	0	0	818.841683848571	3.18814334801731	0.935636434718966	2.98294307551191	0.34946040869678	0.999961892287326
CG10565_533	7138	1774	3489	5072	0	2578	4866.85168618816	3493.48119917671	1991.22429530767	3795.35708012032	0	1813.19363734934	2660.0179830237	1.85576760974749	0.476350207885214	0.883995286689864	0.633824901529759	0.999961892287326
CG10588_988	3836	2628	1551	0	0	2416	2615.47255088509	5175.23595909605	885.178813993178	0	0	1699.25361824516	1729.19015703658	2.43926362138703	0.964102223122664	2.35169948016147	0.334994678247132	0.999961892287326
CG10589_284	0	0	0	0	631	0	0	0	0	0	1476.37092899949	0	246.061821499915	3.90699275330355	-6.54293	-25.5632	NA	NA
CG10589_287	2194	739	2074	2796	0	0	1495.91938911415	1455.28895501217	1183.6627080734	2092.23548817359	0	0	1037.85109006222	2.70287923271449	0.363544142819756	0.982615913802508	NA	NA
CG10589_317	0	0	0	1624	770	1267	0	0	0	1215.23262975461	1801.59368514993	891.123482746942	651.324966275248	2.80946808256218	-4.59794	-12.9178	4.26697034581052e-06	0.000178335979795451
CG10589_329	0	50	280	3399	1306	4965	0	98.4633934379004	159.800172738936	2543.45794860587	3055.69006857898	3492.05058550795	1558.2436948116	1.96629655511087	-2.61288	-5.13769	0.00897837054677882	0.140838090170808
CG10589_349	2374	806	0	2151	580	2024	1618.64750672607	1587.22990221895	0	1609.58459766144	1357.04459400904	1423.54690535107	1266.0089176611	2.20431675410885	-0.205795	-0.453637	0.836951139015102	0.999961892287326
CG10589_379	3409	639	1766	2384	758	1808	2324.3341829946	1258.36216813637	1007.88251806057	1783.93755500924	1773.5169004463	1271.62687987883	1569.94336742098	1.51358820220359	-0.0482251	-0.072993	0.961536820926408	0.999961892287326
CG10599_117	0	0	0	0	0	0	0	0	0	0	0	0	0	NA	NA	NA	NA	NA
CG10599_118	0	0	1402	0	0	0	0	0	800.142293499958	0	0	0	133.35704891666	3.90711668577096	6.09777830788066	23.8247313728528	NA	NA
CG10599_121	0	0	0	0	0	0	0	0	0	0	0	0	0	NA	NA	NA	NA	NA
CG10599_163	0	0	0	0	0	0	0	0	0	0	0	0	0	NA	NA	NA	NA	NA
CG10599_165	0	0	0	0	0	0	0	0	0	0	0	0	0	NA	NA	NA	NA	NA
CG10599_236	1954	732	2651	1895	949	2965	1332.28189896493	1441.50407993086	1512.96520689614	1418.02083336514	2220.40572364583	2085.38368298712	1668.42690429834	1.46757655844984	-0.284168	-0.417038	0.776281814021951	0.999961892287326
CG10599_239	1954	732	2651	1895	949	2965	1332.28189896493	1441.50407993086	1512.96520689614	1418.02083336514	2220.40572364583	2085.38368298712	1668.42690429834	1.46757655844984	-0.284168	-0.417038	0.776281814021951	0.999961892287326
CG10599_273	10869	217	7408	11012	1007	3398	7410.73283513297	427.331127520488	4227.85599875013	8240.23504855777	2356.11018304673	2389.92706738288	4175.36537673183	1.33239687796075	-0.0795497	-0.105992	0.936595438770127	0.999961892287326
CG10599_278	0	0	4442	0	0	0	0	0	2535.11559752269	0	0	0	422.519266253782	3.90687210574993	6.5086962501436	25.4286438244852	NA	NA
CG10600_67	10000	3823	0	9630	1177	0	6818.22875621765	7528.51106226186	0	7206.09003973949	2753.8646330149	0	4051.11574853898	3.58666222317655	0.146816322440936	0.526580557444613	0.883277000851674	0.999961892287326
CG10602_480	702	0	396	625	184	474	478.639658686479	0	226.003101445067	467.684971426499	430.510698789075	333.380055897435	322.703081040759	2.80987547987664	-0.286497	-0.805022	0.774497225859283	0.999961892287326
CG10616-RA_270	855	601	723	0	408	0	582.958558656609	1183.52998912356	412.626874608038	0	954.611	0	522.287683718635	3.1297727491063	0.380665862145935	1.1913976418594	0.70345120307832	0.999961892287326
CG10616-RA_276	46498	21019	37719	40118	12108	26995	31703.4000706608	41392.0413334246	21526.7954126426	30020.1370939012	28329.475765968	18986.4865167748	28659.7226988953	0.837437689942185	0.347530637104712	0.291035253921106	0.728192706016937	0.999961892287326
CG10616-RA_426	23002	0	0	6943	0	0	15683.2897850518	0	0	5195.41881058269	0	0	3479.78476593909	3.72504505129534	0.427901823210333	1.5939535689899	NA	NA
CG10618_203	0	0	0	0	541	0	0	0	0	0	1265.79504372222	0	210.965840620371	3.90703069621741	-6.4897	-25.3555	NA	NA
CG10660_263	0	0	0	0	0	0	0	0	0	0	0	0	0	NA	NA	NA	NA	NA
CG10660_264	0	0	0	0	0	0	0	0	0	0	0	0	0	NA	NA	NA	NA	NA
CG10660_266	0	0	1295	0	0	0	0	0	739.075798917579	0	0	0	123.179299819596	3.90714620322359	6.06965897842852	23.715045032429	NA	NA
CG10703_311	0	0	0	0	0	1627	0	0	0	0	0	1144.32352520069	190.720587533448	3.90705880893241	-6.45466	-25.2187	NA	NA
CG10734_106	0	0	1689	0	0	545	0	0	963.937470557367	0	0	383.316730936925	224.542366915715	3.72618925868497	0.356940517530347	1.33002792241103	NA	NA
CG10734_142	5967	667	13678	0	692	14390	4068.43709883507	1313.50166846159	7806.23843829702	0	1619.0945845763	10120.9683636373	4154.70669230122	1.86137442157877	0.090172567875431	0.167844911371403	0.928150083165481	0.999961892287326
CG10734_143	5967	667	12549	0	692	14390	4068.43709883507	1313.50166846159	7161.90131321753	0	1619.0945845763	10120.9683636373	4047.31717145464	1.86536978695078	0.0512210131726376	0.0955461304292463	0.959149407730545	0.999961892287326
CG10734_144	11732	3864	20002	3404	692	17829	7999.14597679455	7609.25104488094	11415.4394825864	2547.19942837728	1619.0945845763	12539.7321025219	7288.3104366229	1.13793050118492	0.609680967628259	0.693774569056132	0.542073164537776	0.999961892287326
CG10734_196	4503	6211	2912	7440	2537	1993	3070.24840892481	12231.122732856	1661.92179648493	5567.32189986104	5935.90023276023	1401.74	4978.0431065415	1.2439041530617	0.317100092174337	0.394442121591906	0.751167654945719	0.999961892287326
CG10734_201	955	0	0	0	0	0	651.140846218786	0	0	0	0	0	108.523474369798	3.90719861786518	5.8579363779275	22.8881209193805	NA	NA
CG10734_232	1344	333	1637	0	0	0	916.369944835652	655.766200296417	934.260295620137	0	0	0	417.732740125368	3.11180078199367	3.87201139247683	12.0489280789978	0.000107940905713634	0.00332654245790199
CG10734_266	0	0	2547	0	0	560	0	0	1453.61085702168	0	0	393.866732705831	307.912931621252	3.72605986277627	0.505470077747651	1.88341176852992	NA	NA
CG10734_269	1507	0	3316	1323	0	1322	1027.51	0	1892.49061715111	989.995547515613	0	929.806822566265	806.633343465832	2.8083990109807	0.215407221729625	0.604949428463579	0.8294498400369	0.999961892287326
CG10734_69	682	0	1208	691	0	723	465.003201174044	0	689.423602387981	517.072504409137	0	508.510085261278	363.334898872073	3.22294995935025	0.0529645433416391	0.17070207280994	0.957760158356028	0.999961892287326
CG10737_120	1876	963	5045	2790	517	5121	1279.09971466643	1896.40495761396	2879.25668381404	2087.74571244789	1209.64147431495	3601.77060390457	2158.98652446031	1.39611596702147	-0.13497	-0.188434	0.892635614707186	0.999961892287326
CG10737_141	0	0	0	0	2752	0	0	0	0	0	6438.94262536703	0	1073.15710422784	3.57786481830431	-7.70843	-27.5797	NA	NA
CG10737_372	0	0	0	0	2342	11707	0	0	0	0	5479.65248132616	8233.92471390565	2285.5961992053	3.90678924957433	-7.0442	-27.5202	1.86529702731551e-12	1.21085558092332e-10
CG10737_377	5705	0	2022	6058	2342	11707	3889.79950542217	0	1153.98553313617	4533.17689104277	5479.65248132616	8233.92471390565	3881.75652080549	1.73980396354662	-1.06614	-1.85488	0.286359311874873	0.999961892287326
CG10737_519	5110	2482	20349	3477	854	3274	3484.11489442722	4887.72285025738	11613.4775538022	2601.8250330399	1998.13117807538	2302.71371942659	4481.33087150477	1.14012758129733	1.34520496161131	1.53370527923107	0.178559054389719	0.999961892287326
CG10737_549	2210	0	0	2201	0	0	1506.8285551241	0	0	1646.99939537556	0	0	525.637991749943	3.72537135350299	-0.0344349	-0.128283	NA	NA
CG10737_551	0	701	0	0	361	0	0	1380.45677599936	0	0	844.643273167695	0	370.85000819451	3.72559336815884	0.190318060243833	0.70904770308528	NA	NA
CG10737_569	0	1693	5669	0	1016	3251	0	3333.97050180731	3235.38278306081	0	2377.16777157446	2286.5370500476	1872.1763510817	2.48975024927096	0.198546447762116	0.494331067807592	0.842617547943389	0.999961892287326
CG10737_571	1524	0	0	992	0	0	1039.09806244757	0	0	742.309586648139	0	0	296.901274849285	3.72572200087587	0.130212056659875	0.485133924276991	NA	NA
CG10737_66	5543	0	0	5995	2412	0	3779.34419957144	0	0	4486.03424592298	5643.4337254307	0	2318.13536182085	3.72507220266849	-0.381788	-1.42219	0.70261857020441	0.999961892287326
CG10737_70	0	0	0	0	0	0	0	0	0	0	0	0	0	NA	NA	NA	NA	NA
CG10737_71	0	0	0	0	0	0	0	0	0	0	0	0	0	NA	NA	NA	NA	NA
CG10737_73	0	0	0	0	0	0	0	0	0	0	0	0	0	NA	NA	NA	NA	NA
CG10737_733	6804	5353	13854	3292	0	0	4639.12284573049	10541.4909014616	7906.6842611615	2463.39028149765	0	0	4258.44804830854	3.23269563683392	0.998633004879468	3.22827655767221	0.317972505627035	0.999961892287326
CG10737_746	750	470	0	974	229	0	511.367156716324	925.555898316264	0	728.840259471056	535.798641427707	0	450.260325988558	3.22000810121398	0.0572042146934105	0.184198034736366	0.954382520820467	0.999961892287326
CG10737_750	2868	1269	0	1954	693	0	1955.46800728322	2499.00092545391	0	1462.17029466781	1621.43431663494	0	1256.34559067331	2.67021897897046	0.198745075773887	0.530692873308354	0.842462161940203	0.999961892287326
CG10737_786	3747	1475	3698	1266	0	1774	2554.79031495475	2904.67010641806	2110.50370995923	947.342678121516	0	1247.71354253597	1627.50339199826	1.99284326557058	0.896033253131913	1.78565383423123	0.370235003479792	0.999961892287326
CG10737_796	0	0	0	0	0	0	0	0	0	0	0	0	0	NA	NA	NA	NA	NA
CG10737_798	0	0	3010	0	0	0	0	0	1717.85185694356	0	0	0	286.308642823927	3.90692578922115	6.26462736930298	24.4754342289904	NA	NA
CG10737_801	0	699	0	0	755	0	0	1376.51824026185	0	0	1766.49770427039	0	523.835990755373	3.72537581537292	-0.0965854	-0.359817	NA	NA
CG10737_86	1825	2043	3464	6868	552	2404	1244.32674800972	4023.21425587261	1976.95642274169	5139.29661401151	1291.53209636722	1690.81361683003	2561.02329230547	1.37544123351393	-0.120041	-0.165109	0.904450766591025	0.999961892287326
CG10798_47	0	0	0	0	0	1726	0	0	0	0	0	1213.95353687547	202.325589479245	3.90704190223181	-6.46116	-25.244	NA	NA
CG10798_51	0	509	1244	0	767	1726	0	1002.35734519783	709.969338882987	0	1794.57448897402	1213.95353687547	786.809118321718	2.9012	-0.280258	-0.813084	0.779279595645255	0.999961892287326
CG10798_53	0	509	1244	0	767	1726	0	1002.35734519783	709.969338882987	0	1794.57448897402	1213.95353687547	786.809118321718	2.9012	-0.280258	-0.813084	0.779279595645255	0.999961892287326
CG10857_222	2358	0	476	1554	0	485	1607.73834071612	0	271.660293656191	1162.85191295485	0	341.117	563.894545198077	3.05446019976299	0.105239656766611	0.321450343030331	0.916185643872709	0.999961892287326
CG10857_240	2148	0	9356	2311	0	4797	1464.55553683555	0	5339.60862909102	1729.31195034662	0	3373.8905656962	1984.56111366156	2.40632734872017	0.172464505629357	0.415006056579426	0.863072363620289	0.999961892287326
CG10857_842	10474	0	0	1776	0	0	7141.41279926237	0	0	1328.97361480554	0	0	1411.73106901132	3.36192320906332	0.721535461363867	2.4257468137214	NA	NA
CG10859_552	0	204	1067	0	3251	8076	0	401.730645226634	608.952801115874	0	7606.46892262653	5680.12095237909	2382.87888689135	2.35786217131378	-1.57623	-3.71654	0.114972338909055	0.999961892287326
CG10860_308	0	577	0	0	563	0	0	1136.26756027337	0	0	1317.26914901222	0	408.922784880932	3.72549007393984	-0.0572198	-0.213172	NA	NA
CG10860_390	0	992	0	0	171	0	0	1953.51372580794	0	0	400.094182026803	0	392.267984639125	3.72599426068483	0.614245619597124	2.28867565326968	NA	NA
CG10862_124	0	0	0	0	0	802	0	0	0	0	0	564.073427910851	94.0122379851418	3.90736117558991	-6.20733	-24.2543	NA	NA
CG10862_159	0	0	8380	0	0	3936	0	0	4782.5908841153	0	0	2768.32046416098	1258.48522471271	3.44805325980683	0.228760139573347	0.788777144969746	NA	NA
CG10862_66	0	0	396	0	0	329	0	0	226.003101445067	0	0	231.396705464676	76.2333011516237	3.72780664316934	-0.0091318	-0.0340416	NA	NA
CG10862-RA_91	0	0	0	0	551	0	0	0	0	0	1289.19236430859	0	214.865394051431	3.90702586804917	-6.49605	-25.3803	NA	NA
CG10881-RA_180	5126	728	5560	3580	606	0	3495.02406043717	1433.62700845583	3173.17485867316	2678.89951633099	1417.87762753358	0	2033.10051190512	2.00605350996634	0.490428497396019	0.983825808588802	0.623830715315068	0.999961892287326
CG10887_136	656	0	492	413	0	507	447.275806407878	0	280.791732098416	309.04622911863	0	356.590059789029	232.283971235659	3.36305234500842	0.0384376369896077	0.129267785214483	0.969338753164513	0.999961892287326
CG10887_17	1396	0	4022	2648	0	0	951.824734367984	0	2295.41533841429	1981.48768693979	0	0	871.454626620344	3.22109770980862	0.221230342234147	0.712604548710586	0.824913084832812	0.999961892287326
CG10887_18	1396	0	0	4392	884	0	951.824734367984	0	0	3286.51583120829	2068.32313983447	0	1051.11061756846	3.10995318897386	-0.801212	-2.49173	0.423008876497571	0.999961892287326
CG10887_181	0	0	0	0	0	0	0	0	0	0	0	0	0	NA	NA	NA	NA	NA
CG10887_182	0	0	0	0	0	0	0	0	0	0	0	0	0	NA	NA	NA	NA	NA
CG10887_183	4640	3243	6938	7885	3113	9772	3163.65814288499	6386.33569838222	3959.61999450978	5900.31359951671	7283.58589853472	6872.97448571675	5594.41463659086	1.04999326819895	-0.543017	-0.570164	0.587118169693507	0.999961892287326
CG10887_20	5858	0	836	2648	884	691	3994.1184053923	0	477.117658606252	1981.48768693979	2068.32313983447	486.003414820945	1501.17505093229	2.15013826464468	-0.00952831	-0.0204872	0.992397626812309	0.999961892287326
CG10887_28	2548	269	7222	2346	777	3929	1737.28468708426	529.733056695904	4121.70302685927	1755.50230874651	1817.97180956039	2763.39713000216	2120.93200315808	1.45641590683527	0.00816468681472155	0.0118911797512887	0.993485594824157	0.999961892287326
CG10887_289	0	0	0	0	0	0	0	0	0	0	0	0	0	NA	NA	NA	NA	NA
CG10887_290	0	0	0	0	0	0	0	0	0	0	0	0	0	NA	NA	NA	NA	NA
CG10887_32	0	0	1455	0	0	1111	0	0	830.390183339828	0	0	781.403464350318	268.632274615024	3.7257707225924	0.0235518015622501	0.0877486127249374	NA	NA
CG10887_34	1115	0	0	0	0	0	760.232506318268	0	0	0	0	0	126.705417719711	3.90713545589968	6.07978220789372	23.7545326286096	NA	NA
CG10887_35	0	0	0	833	0	0	0	0	0	623.330529917238	0	0	103.888421652873	3.9073	-6.24202	-24.3895	NA	NA
CG10887_53	0	0	0	0	0	0	0	0	0	0	0	0	0	NA	NA	NA	NA	NA
CG10887_545	0	0	1842	0	0	0	0	0	1051.25685066114	0	0	0	175.209475110191	3.90703133268023	6.19067149276003	24.1871474925437	NA	NA
CG10887_55	0	4034	0	0	0	0	0	7944.0265825698	0	0	0	0	1324.0044304283	3.44639983061684	7.84258866972139	27.0286962629254	NA	NA
CG10887_58	0	0	0	0	0	0	0	0	0	0	0	0	0	NA	NA	NA	NA	NA
CG10887_588	10281	1284	13201	9568	233	5821	7009.82098426737	2528.53994348528	7534.00742973819	7159.69569057398	545.157569662252	4094.10401978686	4811.88760625232	1.25638280961499	0.424170677484043	0.532920747533697	0.671441343855043	0.999961892287326
CG10887_59	0	0	0	0	0	0	0	0	0	0	0	0	0	NA	NA	NA	NA	NA
CG10887_62	0	0	0	0	0	0	0	0	0	0	0	0	0	NA	NA	NA	NA	NA
CG10887_66	0	0	0	0	0	0	0	0	0	0	0	0	0	NA	NA	NA	NA	NA
CG10907_258	2115	797	5283	889	0	3983	1442.05538194003	1569.50649140013	3015.08683064214	665.235103357052	0	2801.37713637022	1582.21015728493	2.06224686856577	0.386786584394987	0.797649422471813	0.698914209827324	0.999961892287326
CG10907_301	5360	2443	15261	9553	1602	19307	3654.57061333266	4810.92140337581	8709.68012917465	7148.47125125975	3748.25075793531	13579.2589434848	6941.85884976049	1.07032329230275	-0.477492	-0.511071	0.633011801282689	0.999961892287326
CG10907_303	5360	2443	15261	9553	1602	19307	3654.57061333266	4810.92140337581	8709.68012917465	7148.47125125975	3748.25075793531	13579.2589434848	6941.85884976049	1.07032329230275	-0.477492	-0.511071	0.633011801282689	0.999961892287326
CG10909_49	2558	664	2754	2030	1272	2588	1744.10291584048	1307.59386485532	1571.74884186796	1519.04078719327	2976.13917858534	1820.22697186195	1823.14209336739	1.43597484520651	-0.313203	-0.449751	0.754126562313015	0.999961892287326
CG10920_44	0	0	0	0	0	0	0	0	0	0	0	0	0	NA	NA	NA	NA	NA
CG10927_14	3198	0	0	3154	0	0	2180.4695562384	0	0	2360.12543980668	0	0	756.765832674181	3.72524511930713	-0.0306529	-0.11419	NA	NA
CG10947_100	0	0	617	0	0	0	0	0	352.131094928298	0	0	0	58.688515821383	3.90757131688194	5.47724152309522	21.4027118712816	NA	NA
CG10947_108	3526	812	0	3275	814	2350	2404.10745944234	1599.0455094315	0	2450.66925027485	1904.54189572993	1652.83361046197	1668.53295422343	2.08712839165657	-0.280663	-0.58578	0.778968890099639	0.999961892287326
CG10947_114	0	0	3888	0	0	0	0	0	2218.93954146065	0	0	0	369.823256910109	3.90688818247578	6.46185310641438	25.2457375383447	NA	NA
CG10955_271	0	0	12834	0	0	9377	0	0	7324.55506046966	0	0	6595.15777246889	2319.95213882309	3.72505246001336	0.0406445215985372	0.151402975166697	NA	NA
CG10969_130	0	0	0	0	1590	0	0	0	0	0	3720.17397323168	0	620.028995538613	3.90685519283689	-6.86747	-26.8302	NA	NA
CG10969_75	2264	0	0	887	0	0	1543.64699040768	0	0	663.738511448487	0	0	367.897583642694	3.72568393103331	0.326752079594065	1.21737497237533	NA	NA
CG10973_12	832	580	2044	1068	294	1294	567.276632517309	1142.17536387964	1166.54126099423	799.180079173601	687.881225239065	910.113485930974	878.861341289138	1.81063700167248	0.145051139951041	0.262634961130129	0.884670494865421	0.999961892287326
CG10977_103	0	0	95923	0	0	17836	0	0	54744.6856058463	0	0	12544.6554366807	11214.8901737545	3.72499159438198	0.570666458665929	2.12572776172632	NA	NA
CG10977_105	0	0	0	0	0	5560	0	0	0	0	0	3910.53398900789	651.755664834649	3.90685075578403	-6.88582	-26.9019	NA	NA
CG10977_106	0	0	4470	0	0	0	0	0	2551.09561479659	0	0	0	425.182602466098	3.90687140241381	6.49555169562441	25.3772851625355	NA	NA
CG10977_123	0	0	6407	0	0	8791	0	0	3656.57038120844	0	0	6183.00437003028	1639.92912520645	3.30794726682205	-0.229061	-0.757721	NA	NA
CG10977_131	0	0	57760	0	0	45454	0	0	32964.4927764319	0	0	31969.3186935908	10822.3019116705	3.72497811488809	0.0118969358242911	0.0443158255797124	NA	NA
CG10977_133	0	0	50585	0	0	42658	0	0	28869.6133499967	0	0	30002.7983638667	9812.06861897723	3.72498012960736	-0.0148858	-0.0554494	NA	NA
CG10977_134	0	0	78478	0	0	45454	0	0	44788.5641293079	0	0	31969.3186935908	12792.9804704831	3.72497571214669	0.130611983274976	0.486526465414594	NA	NA
CG10977_137	0	0	117590	0	0	67690	0	0	67110.3654013267	0	0	47608.6413158173	19119.8344528573	3.7249698562644	0.13299480939359	0.495401656030754	NA	NA
CG10977_144	0	0	4767	0	0	2485	0	0	2720.59794088039	0	0	1747.78362638212	744.730261210418	3.72527019005366	0.171367781641204	0.6383912884836	NA	NA
CG10977_305	458	0	0	1312	0	0	312.274877034768	0	0	981.764292018506	0	0	215.673194842212	3.72627729858551	-0.443382	-1.65216	NA	NA
CG10977_342	33574	4033	0	14553	0	0	22891.5212261251	7942.05731470105	0	10889.9510226717	0	0	6953.92159391632	3.7250001201965	0.403099899735715	1.50154717496674	0.686874734365401	0.999961892287326
CG10977_344	0	0	0	0	3277	0	0	0	0	0	7667.30195615107	0	1277.88365935851	3.45984993368156	-7.9858	-27.6297	NA	NA
CG10977_345	0	4089	0	0	0	0	0	8052.33631535149	0	0	0	0	1342.05605255858	3.43767694645241	7.82679	26.9059871336444	NA	NA
CG10977_362	4171	0	0	7596	9516	0	2843.88321421838	0	0	5684.0560687291	22264.8902699828	0	5132.13825882171	3.72507608864422	-0.884989	-3.29665	0.37616231651627	0.999961892287326
CG10977_370	59268	6950	0	30999	959	0	40410.2781923508	13686.4116878682	0	23196.4262868001	2243.80304423219	0	13256.1532018752	3.72497739423512	0.292217200487642	1.08850246602314	0.770120561214904	0.999961892287326
CG10977_372	48534	16268	0	25436	4304	0	33091.5914454267	32036.0496889553	0	19033.6558931271	10070.2067803705	0	15705.2506346466	3.72497470704405	0.311948148491304	1.16199896303933	0.75507992975447	0.999961892287326
CG10977_373	70885	27534	0	40215	7141	0	48331.0145384488	54221.821498383	0	30092.7218014666	16708.0266307216	0	24892.3	3.72496843937142	0.303850413067946	1.13183319896807	0.761241857263005	0.999961892287326
CG10977_376	86341	4924	0	25436	4304	0	58869.2689040588	9696.67498576443	0	19033.6558931271	10070.2067803705	0	16278.3010938868	3.7249744803066	0.331942208735996	1.23647625647819	0.739932897684537	0.999961892287326
CG10977_383	10737	1103	0	3858	1010	0	7320.73221555089	2172.10245924008	0	2886.92579162149	2363.12937922264	0	2457.14830760585	2.41063749383678	0.354504923402146	0.85458286010295	0.722960514968436	0.999961892287326
CG10979_334	3022	0	1361	0	0	2508	2060.46873012897	0	776.742982491757	0	0	1763.96029576111	766.862001396974	3.29926611978186	0.207809326236451	0.685618269426619	0.83537785029875	0.999961892287326
CG10979_336	0	0	0	4580	2134	0	0	0	0	3427.19547061338	4992.98821312981	0	1403.36394729053	2.88409342265191	-4.86294	-14.0252	1.15653959497918e-06	5.51344110043981e-05
CG10984_255	0	0	0	0	0	0	0	0	0	0	0	0	0	NA	NA	NA	NA	NA
CG10999_139	6623	4965	4796	3626	1412	1424	4515.71290524295	9777.41496838351	2737.14867305692	2713.32113022798	3303.70166679442	1001.54683459483	4008.14102971677	1.2111236317492	1.05597196583884	1.27891260229207	0.290981022981455	0.999961892287326
CG10999_151	0	0	2136	0	0	0	0	0	1219.04703203703	0	0	0	203.174505339504	3.90699389478982	6.24833716714985	24.4122151646428	NA	NA
CG10999_157	0	0	0	0	990	0	0	0	0	0	2316.33473804991	0	386.055789674985	3.90691004210993	-6.69912	-26.1729	NA	NA
CG10999_167	0	0	1661	0	0	0	0	0	947.957453283474	0	0	0	157.992908880579	3.90706096982759	6.15855117705254	24.0618349345477	NA	NA
CG10999_175	4092	0	5740	4728	1271	0	2790.01920704426	0	3275.90354114819	3537.94327184718	2973.79944652671	0	2096.27757776106	2.41352574406731	-0.0423337	-0.102173	0.966232697951296	0.999961892287326
CG10999_180	4092	0	5740	0	0	0	2790.01920704426	0	3275.90354114819	0	0	0	1010.98712469874	3.04344047468287	4.3779608486737	13.3240632434305	1.19794862859218e-05	0.000456867658229342
CG10999_22	0	0	8660	0	0	3193	0	0	4942.39105685423	0	0	2245.7437098745	1198.02246112146	3.47210118645087	0.327751908605455	1.13798779073054	NA	NA
CG10999_23	1538	1198	8660	1337	0	4800	1048.64358270627	2359.18290677209	4942.39105685423	1000.47169087557	0	3376.00056604998	2121.11496720969	1.96211019462537	0.474939468306486	0.931883572594107	0.634830118760339	0.999961892287326
CG10999_25	1538	1198	11326	1337	0	7643	1048.64358270627	2359.18290677209	6463.91698728996	1000.47169087557	0	5375.57756798333	2707.96545593787	1.91273960105833	0.329654779982649	0.630543752350982	0.741660825684573	0.999961892287326
CG10999_26	0	0	50787	0	0	47151	0	0	28984.8977603298	0	0	33162.8755603797	10357.9622201183	3.72497896694685	-0.0521269	-0.194172	NA	NA
CG10999_75	1283	368	2165	1589	373	0	874.778749422725	724.690575702947	1235.59776421356	1189.04227135473	872.720057871331	0	816.138236427549	2.41222111171392	0.190550239608135	0.459649310824889	0.848877978761956	0.999961892287326
CG11008_1610	0	0	0	0	487	0	0	0	0	0	1139.44951255587	0	189.908252092644	3.90706019516202	-6.45294	-25.212	NA	NA
CG11008_2107	0	396	0	0	320	0	0	779.830076028171	0	0	748.714258763608	0	254.757389131963	3.72581434998692	0.0158150052545587	0.0589237735225531	NA	NA
CG11008_2108	0	396	0	0	320	0	0	779.830076028171	0	0	748.714258763608	0	254.757389131963	3.72581434998692	0.0158150052545587	0.0589237735225531	NA	NA
CG11008_413	0	0	0	0	0	0	0	0	0	0	0	0	0	NA	NA	NA	NA	NA
CG11008_416	0	0	0	0	0	0	0	0	0	0	0	0	0	NA	NA	NA	NA	NA
CG11008_727	0	0	413	0	0	0	0	0	235.705254789931	0	0	0	39.2842091316551	3.90797148185022	5.6613523846788	22.1244036680295	NA	NA
CG1105_61	0	0	2068	0	0	1334	0	0	1180.23841865757	0	0	938.24682398139	353.08087377316	3.7255882419681	0.0888468796832158	0.331006890283343	NA	NA
CG11050_152	448	0	0	441	0	0	305.456648278551	0	0	329.998515838538	0	0	105.909194019515	3.72700781330832	-0.0299336	-0.111563	NA	NA
CG11060_11	6436	3415	8761	8556	2800	7712	4388.21202750168	6725.0497718086	5000.03326202078	6402.4201848402	6551.24976418157	5424.1075761203	5748.51209774552	1.03141617024899	-0.183952	-0.189731	0.854051309990426	0.999961892287326
CG11060_211	0	0	0	0	362	0	0	0	0	0	846.983005226332	0	141.163834204389	3.90716225019331	-6.34842	-24.8043	NA	NA
CG11060_225	1623	0	0	0	0	1056	1106.59852713412	0	0	0	0	742.720124530995	308.21977527752	3.72570411944719	0.154370448269886	0.575138615040025	NA	NA
CG11060_24	0	0	0	0	0	0	0	0	0	0	0	0	0	NA	NA	NA	NA	NA
CG11060_26	0	0	0	0	0	0	0	0	0	0	0	0	0	NA	NA	NA	NA	NA
CG11060_7	2528	1712	5283	2730	1259	4350	1723.64822957182	3371.38659131371	3015.08683064214	2042.84795519095	2945.72266182307	3059.50051298279	2693.03213025408	1.27545444251966	0.00867636740068657	0.0110663113461385	0.993077347262716	0.999961892287326
CG11068_191	1582	553	2169	1255	513	1620	1078.64378923363	1089.00513142318	1237.88062382411	939.11142262441	1200.28254608041	1139.40019104187	1114.0539507046	1.66884451411617	0.0328219499772283	0.054774731162093	0.9738165740907	0.999961892287326
CG11068_200	1628	0	2611	1442	0	1408	1110.00764151223	0	1490.13661079058	1079.04276607522	0	990.293499374661	778.246752958782	2.82759507641507	0.116493137211517	0.329395421215429	0.907261724780476	0.999961892287326
CG11068_209	0	0	1696	0	0	958	0	0	967.932474875841	0	0	673.793446307475	273.620986863886	3.7257915063171	0.140248039316842	0.522534953664317	NA	NA
CG11068_276	0	0	0	0	0	0	0	0	0	0	0	0	0	NA	NA	NA	NA	NA
CG11074_13	583	0	0	887	253	401	397.502736487489	0	0	663.738511448487	591.952210834978	282.036713955425	322.538362121063	3.27982612160241	-0.594883	-1.95111	0.551921755954334	0.999961892287326
CG11074_582	1227	0	1128	3984	0	3271	836.596668387906	0	643.766410176856	2981.21108186107	0	2300.60371907281	1127.02964658311	2.62002613776657	-0.700322	-1.83486	0.483726325851802	0.999961892287326
CG11111_223	231	0	0	0	0	0	157.501084268628	0	0	0	0	0	26.250180711438	3.87071639219263	5.57093496468683	21.5635092876524	NA	NA
CG11112_51	0	0	0	0	0	0	0	0	0	0	0	0	0	NA	NA	NA	NA	NA
CG11112_52	15970	0	23211	16114	0	55036	10888.7113236796	0	13246.8636051552	12058.0410073066	0	38708.6598235681	12483.7126266182	3.5713705458851	-0.300336	-1.07261	0.763920776365707	0.999961892287326
CG11125_125	0	0	0	0	1981	0	0	0	0	0	4635.00920815846	0	772.501534693077	3.82432263133715	-7.09388	-27.1293	NA	NA
CG11125_137	8458	0	0	0	0	0	5766.85788200889	0	0	0	0	0	961.142980334815	3.63118039530369	7.32025164114397	26.5811542480117	NA	NA
CG11125_138	0	0	8469	4712	14805	6517	0	0	4833.38451045017	3525.97053657866	34639.7331281101	4583.62410186411	7930.45204616717	3.49863005428019	-0.898812	-3.14461	NA	NA
CG11125_183	19356	5200	16865	14958	5506	14673	13197.3635805349	10240.1929175416	9625.1068330077	11193.0108841561	12882.5647148513	10320.011730344	11243.0417767393	0.913062040617575	-0.0624221	-0.0569952	0.950226714566633	0.999961892287326
CG11125_2	8498	0	2034	0	671	2223	5794.13079703376	0	1160.83411196784	0	1569.96021134494	1563.5102621519	1681.40589708307	2.51063105259697	0.458227950132559	1.15044132077066	0.646788681368467	0.999961892287326
CG11125_213	1290	0	5184	898	343	5282	879.551509552077	0	2958.58605528087	671.969766945593	802.528096112242	3715.0072895575	1504.60711957471	2.13141066192888	-0.204126	-0.435076	0.838254992161446	0.999961892287326
CG11125_259	0	313	1412	0	388	1041	0	616.380842921256	805.849442526349	0	907.816038750875	732.170122762089	510.369407826762	3.1493458711488	-0.0652192	-0.205398	0.947999503188475	0.999961892287326
CG11125_261	873	0	0	0	0	905	595.231370417801	0	0	0	0	636.516773390673	205.291357301412	3.72601605380274	-0.0259649	-0.0967458	NA	NA
CG11125_267	7305	2048	4408	2596	805	4581	4980.71610641699	4033.0605952164	2515.71129083296	1942.57629731711	1883.4843072022	3221.97054022395	3096.25318953494	1.22827801052942	0.578020074353485	0.709969346972963	0.563250566287069	0.999961892287326
CG11125_268	1723	313	1825	3865	2328	0	1174.7808146963	616.380842921256	1041.55469731628	2892.16386330147	5446.89623250525	0	1861.96274179009	2.07113905639212	-0.752004	-1.5575	0.452048922139961	0.999961892287326
CG11125_270	1723	1081	7128	1026	805	2977	1174.7808146963	2128.77856612741	4068.0558260112	767.75164909374	1883.4843072022	2093.82368440225	2019.44580792218	1.44274590614753	0.440586807272239	0.635654812494635	0.659512155443143	0.999961892287326
CG11125_279	0	0	0	0	9318	0	0	0	0	0	21801.6233223728	0	3633.60388706214	3.90678013212004	-7.48594	-29.2459	NA	NA
CG11125_4	0	0	0	2722	0	3224	0	0	0	2036.86158755669	0	2267.54704686357	717.401439070043	3.28405663017639	-3.97595	-13.0572	7.01000459696272e-05	0.00226323005559082
CG11125_5	3577	0	0	4462	0	3793	2438.88042609905	0	0	3338.89654800806	0	2667.74378063074	1407.58679245631	2.95605596592276	-0.439847	-1.30021	0.660047614342917	0.999961892287326
CG11125_65	532	0	5342	429	396	582	362.729769830779	0	3048.75900989784	321.018964387149	926.533895219965	409.34006863356	844.730284661549	2.42319437955989	0.43014031021728	1.04231358214066	0.667093578801574	0.999961892287326
CG11125_92	0	0	0	0	0	0	0	0	0	0	0	0	0	NA	NA	NA	NA	NA
CG11125_93	0	0	4698	0	0	0	0	0	2681.21861259829	0	0	0	446.869768766382	3.90686594620819	6.46917680915876	25.2742065757021	NA	NA
CG11125_94	0	0	4698	0	0	0	0	0	2681.21861259829	0	0	0	446.869768766382	3.90686594620819	6.46917680915876	25.2742065757021	NA	NA
CG11125_96	23153	8032	18763	17936	8495	14110	15786.2450392707	15817.1595218643	10708.3237182166	13421.4362360091	19876.0238381152	9924.03499728442	14255.5372251267	0.904307549847795	-0.0339058	-0.0306613	0.97295226219644	0.999961892287326
CG11131_203	69	0	0	637	0	0	47.0457784179018	0	0	476.664522877888	0	0	87.2850502159649	3.73203788554027	-0.894328	-3.33767	NA	NA
CG11141_488	580	0	0	1242	0	0	395.457267860624	0	0	929.383575218738	0	0	220.806807179894	3.72609579122198	-0.330772	-1.23249	NA	NA
CG11141_489	0	0	0	0	0	4834	0	0	0	0	0	3399.91390339283	566.652317232139	3.90686370395457	-6.83582	-26.7066	NA	NA
CG11141_553	0	0	885	0	0	535	0	0	505.082688835566	0	0	376.283396424321	146.894347543314	3.72648887568943	0.11392278372233	0.424531986228837	NA	NA
CG11151_2	654	325	0	0	0	0	445.912160656634	640.012057346353	0	0	0	0	180.987369667165	3.90702269569092	2.77500500314801	10.8420075279551	0.00552008586234113	0.0907912774447589
CG11168_311	0	0	2632	4493	0	4415	0	0	1502.12	3362.09372259081	0	3105.21718731472	1328.23875560859	2.95630571047025	-0.712351	-2.10593	NA	NA
CG11168_34	0	448	2610	3272	923	948	0	882.232005203588	1489.56589588794	2448.42436241201	2159.57269012128	666.760111794871	1274.42584423661	2.2017	-0.523719	-1.15307	0.600474207913293	0.999961892287326
CG11168_35	0	448	2610	3272	923	948	0	882.232005203588	1489.56589588794	2448.42436241201	2159.57269012128	666.760111794871	1274.42584423661	2.2017	-0.523719	-1.15307	0.600474207913293	0.999961892287326
CG11168_355	2042	774	1722	1995	420	1582	1392.28231201964	1524.2133304187	982.771062344456	1492.85042879338	982.687464627235	1112.67351989397	1247.9130196829	1.61594006859672	0.0741624006873091	0.119841994853948	0.940881163334743	0.999961892287326
CG11168_492	607	0	5180	1134	0	0	413.866485502411	0	2956.30319567032	848.567612156239	0	0	703.122882221494	3.34394377299466	0.594954650984333	1.98949490037327	0.551873784634746	0.999961892287326
CG11168_494	0	0	0	0	0	0	0	0	0	0	0	0	0	NA	NA	NA	NA	NA
CG11168_522	1314	0	1575	0	0	0	895.915258566999	0	898.875971656515	0	0	0	299.131871703919	3.85923205901818	2.99726748188041	11.5671507555256	0.00272411579018718	0.0519454829741319
CG11168_529	747	335	0	665	474	0	509.321688089459	659.704736033933	0	497.616809597795	1109.03299579359	0	462.61270491913	3.20835297636786	-0.142956	-0.458652	0.886325294347547	0.999961892287326
CG11168_581	549	0	0	0	0	0	374.320758716349	0	0	0	0	0	62.3867931193915	3.90752301324256	5.82589152830723	22.7648052195154	NA	NA
CG11168_610	0	0	215	0	0	0	0	0	122.703704067397	0	0	0	20.4506173445662	3.63931605061172	5.82941805244229	21.215094683979	NA	NA
CG11168_612	0	0	215	0	0	0	0	0	122.703704067397	0	0	0	20.4506173445662	3.63931605061172	5.82941805244229	21.215094683979	NA	NA
CG11168_729	363	0	0	0	0	0	247.501703850701	0	0	0	0	0	41.2502839751168	3.90791392394155	5.67861093672817	22.1915227482868	NA	NA
CG11184_330	0	0	0	0	0	3494	0	0	0	0	0	2457.44707870388	409.574513117313	3.90690167172047	-6.72216	-26.2628	NA	NA
CG11184_333	0	0	0	0	0	3494	0	0	0	0	0	2457.44707870388	409.574513117313	3.90690167172047	-6.72216	-26.2628	NA	NA
CG11184_442	0	0	30454	0	0	28717	0	0	17380.5516449698	0	0	20197.6267198453	6263.02972746918	3.72499271161959	-0.0581532	-0.21662	NA	NA
CG11184_447	0	0	8979	0	0	14424	0	0	5124.44911079609	0	0	10144.8817009802	2544.88846862938	3.72505129811569	-0.264393	-0.984876	NA	NA
CG11226_52	2155	0	2513	1876	664	2226	1469.3282969649	0	1434.20655033195	1403.80321023378	1553.58208693449	1565.62026250568	1237.75673449513	2.14907217258359	-0.297449	-0.639239	0.766123721410054	0.999961892287326
CG11247_34	0	0	0	446	0	0	0	0	0	333.73999560995	0	0	55.6233326016583	3.9077724485147	-6.02383	-23.5398	NA	NA
CG11249_2	5379	301	4156	1722	2032	3930	3667.52524796947	592.74962849616	2371.89113536792	1288.56563327429	4754.33554314891	2764.10046345342	2573.19460861836	1.39471354471604	-0.293175	-0.408896	0.769388052536766	0.999961892287326
CG11249_24	0	0	0	1127	0	0	0	0	0	843.329540476263	0	0	140.55492341271	3.90716370628036	-6.34677	-24.7979	NA	NA
CG11249_63	0	0	3476	2196	0	2709	0	0	1983.80500157336	1643.25791560415	0	1905.33031946446	922.065539440328	3.18137385970936	-0.263677	-0.838855	0.792028864294794	0.999961892287326
CG11249_68	514	0	0	513	0	0	350.456958069587	0	0	383.87582454687	0	0	122.388797102743	3.72673210065376	-0.0352718	-0.131448	NA	NA
CG11262_438	19026	16222	13801	27012	2220	12068	12972.3620315797	31945.4633669924	7876.43637132163	20212.9703170761	5194.20517017253	8487.82808981066	14448.2108911588	1.01878971827157	0.627436618684431	0.639225975982777	0.53037307047017	0.999961892287326
CG11262_439	1671	4239	0	2186	0	0	1139.32602516397	8347.7264956652	0	1635.77495606132	0	0	1853.80457948175	2.85360126133157	0.888613300896685	2.53574803627479	0.37421094024458	0.999961892287326
CG11327_11	28263	4353	7327	35641	6239	4092	19270.3599336979	8572.22303270361	4181.62809163637	26670.0161065789	14597.5883138317	2878.04048255761	12694.975993501	1.10112822686412	-0.420558	-0.463089	0.674077612871453	0.999961892287326
CG11327_114	3574	0	0	0	0	0	2436.83495747219	0	0	0	0	0	406.139159578698	3.90688	6.49565345637012	25.3777168658243	NA	NA
CG11327_118	4491	0	0	0	0	0	3062.06653441735	0	0	0	0	0	510.344422402891	3.9068526912678	6.57689295495558	25.6949519412484	NA	NA
CG11327_131	211	0	459	220	0	410	143.864626756192	0	261.958140311327	164.625109942128	0	288.366715016769	143.135765337736	3.42070766592852	-0.0463707	-0.158621	0.963014749669541	0.999961892287326
CG11327_132	37755	365	2310	1370	313	2380	25742.2226690997	718.782772096673	1318.35142509622	1025.16545736689	732.336134353154	1673.93361399978	5201.79867866874	1.40064843181027	2.15400024670362	3.01699706766435	NA	NA
CG11327_133	1371	8977	45699	40782	8884	46724	934.77916247744	17678.1176578406	26081.1003357023	30517.0056075448	20786.1796089247	32862.5521766915	21476.6224248635	1.09827524973543	-0.831446	-0.913156	0.4057219753309	0.999961892287326
CG11327_260	282	0	464	0	0	353	192.274050925338	0	264.811714824522	0	0	248.276708294926	117.560412340798	3.72703370694804	0.236114154741506	0.880005413409141	0.81334409053009	0.999961892287326
CG11327_397	32431	4262	27032	21129	4048	14902	22112.1976792895	8393.01965664663	15427.565248139	15810.7452180328	9471.23537335964	10481.0750906827	13615.9730443584	0.931387317122135	0.387667132964105	0.361068250907868	0.698262381394731	0.999961892287326
CG11327_408	13770	2057	9938	9852	1931	8832	9388.70099731171	4050.78400603522	5671.76470242695	7372.21174159019	4518.02260522665	6211.84104153196	6202.22084902044	1.04244465059451	0.0750897800964733	0.0782769395758869	0.940143279169961	0.999961892287326
CG11327_43	0	1787	12830	0	3534	8062	0	3519.08168147056	7322.2722008591	0	8268.6130952206	5670.27428406144	4130.04021026862	3.56733570539259	-0.101608	-0.362471	0.91906760638355	0.999961892287326
CG11327_44	0	0	0	0	0	0	0	0	0	0	0	0	0	NA	NA	NA	NA	NA
CG11327_45	10061	0	0	7950	3534	0	6859.81995163058	0	0	5948.95283654506	8268.6130952206	0	3512.89764723271	3.72502653662293	-0.282233	-1.05133	0.777764742330681	0.999961892287326
CG11327_47	0	0	2574	0	0	0	0	0	1469.02015939293	0	0	0	244.836693232156	3.90695397959111	6.3116120143087	24.6591776769385	NA	NA
CG11327_53	0	0	0	0	44741	0	0	0	0	0	104681.952035446	0	17446.9920059076	3.90676790595145	-7.67898	-30	NA	NA
CG11327_70	0	0	0	0	0	2288	0	0	0	0	0	1609.22693648382	268.204489413971	3.90697385923731	-6.57373	-25.6834	NA	NA
CG11327_72	0	0	0	0	0	0	0	0	0	0	0	0	0	NA	NA	NA	NA	NA
CG11327_87	3409	1179	10276	1788	494	5142	2324.3341829946	2321.76681726569	5864.66633951895	1337.95316625693	1155.82763696632	3616.54060638104	2770.18145823059	1.32582289475091	0.590181806513581	0.782476551141157	0.555068768158361	0.999961892287326
CG11327_88	5092	1694	16722	3354	3675	11526	3471.84208266603	3335.93976967607	9543.49460193031	2509.78463066316	8598.51531548831	8106.62135922751	5927.69962660857	1.1220678866654	-0.207398	-0.232715	0.835698948877505	0.999961892287326
CG11327_91	913	1179	1730	9820	494	2348	622.504285442672	2321.76681726569	987.336781565569	7348.26627105315	1155.82763696632	1651.42694355945	2347.85478930881	1.45918469410961	-0.938467	-1.3694	0.348004546922843	0.999961892287326
CG11334_118	0	0	0	0	268	0	0	0	0	0	627.048191714522	0	104.50803195242	3.90730172145062	-6.24404	-24.3974	NA	NA
CG11369_14	2825	394	1311	749	242	0	1926.14962363149	775.891540290655	748.207237359804	560.473669757516	566.215158189979	0	762.82287153824	2.43426879594496	0.663410573097239	1.61491965699057	0.507067636129104	0.999961892287326
CG11369_150	11295	2787	34109	19965	2926	21109	7701.18938014784	5488.34955022857	19466.5146141156	14939.7287272481	6846.05600356974	14846.665822656	11548.0840163276	0.998981329460522	-0.165928	-0.165759	0.868213552698778	0.999961892287326
CG11369_151	28701	13264	38721	3527	12956	22784	19568.9983532203	26120.3690112062	22098.6517450869	2639.23983075402	30313.5685516916	16024.7493535172	19460.929474246	1.01843465886326	0.46047551623702	0.468964225293733	0.645174941518778	0.999961892287326
CG11369_152	25385	11038	34109	10108	11411	21109	17308.0736976585	21736.7787353509	19466.5146141156	7563.77550588648	26698.6825210985	14846.665822656	17936.7484827943	0.914440555487942	0.276425399158193	0.252774595557194	0.782221350708644	0.999961892287326
CG11369_153	0	0	34109	10108	0	0	0	0	19466.5146141156	7563.77550588648	0	0	4505.04835333368	3.72502005904888	0.366120946812022	1.36380787091275	NA	NA
CG11369_164	21443	27865	21992	26099	222	24248	14620.3279219575	54873.6491629419	12551.1621388381	19529.7761108163	519.420517017253	17054.4295261625	19858.1275629556	1.1893710757597	0.962511630343911	1.14478349321336	0.335792663857189	0.999961892287326
CG11369_202	0	0	2383	0	0	1923	0	0	1360.01361298887	0	0	1352.51022677377	452.087306627108	3.72543948198123	0.00215411494481836	0.00802502486415213	NA	NA
CG11369_274	15804	1378	13453	0	1166	14395	10775.5287263264	2713.65112314854	7677.82758520323	0	2728.1275803699	10124.4850308936	5669.93667432361	1.76634617786536	0.407487757882513	0.719764443662701	0.683649783716595	0.999961892287326
CG11369_276	7582	0	3499	0	0	5447	5169.58104296422	0	1996.93144433406	0	0	3831.05730901547	1832.92829938562	2.84336509946099	0.317759107578844	0.903505156525556	0.750667671611926	0.999961892287326
CG11369_280	1461	0	1182	1199	684	1380	996.143221283399	0	674.585014919365	897.206849184595	1600.37672810721	970.600162739369	856.485329372323	2.32597012788189	-0.452849	-1.05331	0.650657284963613	0.999961892287326
CG11369_282	37061	7550	26132	19599	11968	20124	25269.0375934182	14867.972409123	14913.9218357638	14665.8524079807	28001.9132777589	14153.8823731645	18645.4299828682	0.888385583129102	-0.0513552	-0.0456233	0.959042448033464	0.999961892287326
CG11369_291	0	0	0	0	1724	0	0	0	0	0	4033.69806908894	0	672.283011514823	3.90684815764458	-6.89619	-26.9424	NA	NA
CG11369_293	0	0	0	0	1724	0	0	0	0	0	4033.69806908894	0	672.283011514823	3.90684815764458	-6.89619	-26.9424	NA	NA
CG11369_312	0	0	3506	5921	3460	3094	0	0	2000.92644865253	4430.66034530608	8095.47292288151	2176.11369819972	2783.86223583997	2.24433250891144	-1.28186	-2.87691	0.199892609578787	0.999961892287326
CG11369_34	0	0	0	0	0	0	0	0	0	0	0	0	0	NA	NA	NA	NA	NA
CG11369_408	0	5442	0	0	0	0	0	10716.7557417811	0	0	0	0	1786.12595696351	3.26780620385179	8.39918573462695	27.4469112509174	NA	NA
CG11369_411	0	5442	0	0	0	0	0	10716.7557417811	0	0	0	0	1786.12595696351	3.26780620385179	8.39918573462695	27.4469112509174	NA	NA
CG11369_480	5662	1524	5572	2831	1452	3898	3860.48112177043	3001.1642319872	3180.02343750483	2118.42584657347	3397.29094913987	2741.59379301309	3049.82989666482	1.21650805135631	0.232091727723043	0.282341455428277	0.816466769797857	0.999961892287326
CG11369_482	0	0	979	0	0	0	0	0	558.729889683637	0	0	0	93.1216482806062	3.90727123518861	5.87079847345689	22.9388020029273	NA	NA
CG11369_522	4113	2635	3697	2889	5276	2513	2804.33748743232	5189.02083417735	2109.93299505659	2161.82701192185	12344.426341365	1767.47696301742	4396.17027216175	1.25635510629927	-0.54733	-0.687641	0.584152074923056	0.999961892287326
CG11369_525	7337	3586	6152	6311	5980	5146	5002.53443843689	7061.79457736622	3511.03808103548	4722.49576747621	13991.5977106449	3619.35394018608	6318.1357525243	1.09514031394546	-0.474714	-0.519879	0.634990664353077	0.999961892287326
CG11369_537	9165	480	5334	3059	818	12404	6248.90665507348	945.248577003844	3044.19329067673	2289.03732414986	1913.90082396447	8724.14812943415	3860.90580005042	1.29889645708201	-0.258975	-0.336382	0.795654176735524	0.999961892287326
CG11369_538	7774	0	5334	0	818	12404	5300.4910350836	0	3044.19329067673	0	1913.90082396447	8724.14812943415	3163.78887985983	3.4718707856655	-0.100864	-0.350185	0.91965876316184	0.999961892287326
CG11369_555	11804	2024	13068	0	649	4800	8048.23722383932	3985.79816636621	7458.1023476872	0	1518.48610605494	3376.00056604998	4064.43740166627	1.76872816562977	1.12717686574778	1.99366947009438	0.259667709586386	0.999961892287326
CG11369_560	3933	0	0	0	0	0	2681.6093698204	0	0	0	0	0	446.934894970067	3.90686588830353	6.46936669068843	25.2749480427777	NA	NA
CG11369_579	1041	0	0	99	0	0	709.777613522258	0	0	74.0812994739574	0	0	130.643152166036	3.73012421700557	0.873292090297288	3.25748797453733	NA	NA
CG11369_601	1851	2932	6606	1437	920	3022	1262.05414277589	5773.89339119848	3770.14264683361	1075.30128630381	2152.55349394537	2125.47368970897	2693.23644179435	1.33174557208609	0.760904489222536	1.01333118430254	0.446714116992314	0.999961892287326
CG11369_603	2418	0	0	0	0	0	1648.64771325343	0	0	0	0	0	274.774618875571	3.90693276894397	6.34762298976763	24.7997362636252	NA	NA
CG11369_607	2418	0	2112	0	0	3022	1648.64771325343	0	1205.34987437369	0	0	2125.47368970897	829.911879556014	3.24833765576869	0.130890601766948	0.4251768705058	0.89586184942261	0.999961892287326
CG11369_7	611	0	0	0	0	0	416.593777004899	0	0	0	0	0	69.4322961674831	3.90744556181436	5.86419652725453	22.9140286940279	NA	NA
CG1138_288	0	309	0	793	329	469	0	608.503771446224	0	593.398691745942	769.771847291335	329.863388641133	383.589616520772	3.26738284383952	-0.45203	-1.47696	0.651247135695205	0.999961892287326
CG11414_350	2901	1020	3824	2505	898	3108	1977.96816217874	2008.65322613317	2182.41378769175	1874.48136547741	2101.07938865538	2185.96036651736	2055.09271610897	1.36903004015647	0.00130078481448551	0.00178081348681003	0.998962124172283	0.999961892287326
CG11414_385	388	0	0	604	0	0	264.547275741245	0	0	451.970756386568	0	0	119.419672021302	3.72687124406433	-0.207277	-0.772495	NA	NA
CG11414_495	0	0	0	924	0	0	0	0	0	691.425461756936	0	0	115.237576959489	3.90725137502548	-6.27855	-24.5319	NA	NA
CG11414_497	1215	0	0	0	0	0	828.414793880445	0	0	0	0	0	138.069132313407	3.90710466742655	5.93178391776189	23.1761006312532	NA	NA
CG11414_562	0	0	0	0	0	0	0	0	0	0	0	0	0	NA	NA	NA	NA	NA
CG11414_564	0	0	0	0	0	0	0	0	0	0	0	0	0	NA	NA	NA	NA	NA
CG11414_621	0	0	392	0	0	0	0	0	223.72024183451	0	0	0	37.2867069724184	3.90803633485731	5.64269877756248	22.0518718493691	NA	NA
CG11414_860	0	0	0	0	0	0	0	0	0	0	0	0	0	NA	NA	NA	NA	NA
CG11414_862	0	0	0	0	0	0	0	0	0	0	0	0	0	NA	NA	NA	NA	NA
CG11414_864	0	0	0	0	0	0	0	0	0	0	0	0	0	NA	NA	NA	NA	NA
CG11427_87	0	0	0	0	1566	0	0	0	0	0	3664.02040382441	0	610.670067304068	3.90685657990697	-6.86212	-26.8093	NA	NA
CG11444_110	2506	3327	1983	1695	4008	1412	1708.64812630814	6551.75419935789	1131.72765193325	1268.36164250866	9377.64609101419	993.106833179702	3505.20742405031	1.40743912459914	-0.219835	-0.309405	0.825999366586623	0.999961892287326
CG11444_129	37525	12333	14734	16180	7630	12363	25585.4034077067	24286.9806253925	8408.91337548387	12107.4285402892	17852.1556073948	8695.31145793248	16156.0321690333	0.936605163471721	0.632507000971208	0.592409323041646	0.52705563519411	0.999961892287326
CG11444_36	0	0	0	0	0	0	0	0	0	0	0	0	0	NA	NA	NA	NA	NA
CG11444_38	0	0	0	0	0	0	0	0	0	0	0	0	0	NA	NA	NA	NA	NA
CG11460_1743	0	0	0	0	441	0	0	0	0	0	1031.8218378586	0	171.970306309766	3.90709105578157	-6.35575	-24.8325	NA	NA
CG11460_1803	0	0	0	0	0	0	0	0	0	0	0	0	0	NA	NA	NA	NA	NA
CG11460_1804	0	0	0	0	0	0	0	0	0	0	0	0	0	NA	NA	NA	NA	NA
CG11460_1805	0	0	0	0	548	0	0	0	0	0	1282.17316813268	0	213.695528022113	3.9070273427139	-6.45503	-25.22	NA	NA
CG11460_455	1515	1137	2221	6610	0	3909	1032.96165656697	2239.05756677785	1267.55779876135	4946.23625780665	0	2749.33046097695	2039.19062348163	1.9729637482904	-0.38603	-0.761623	0.699474434958295	0.999961892287326
CG11474_3	1053	263	471	880	305	0	717.959488029719	517.917449483356	268.806719142996	658.50043976851	713.618277884064	0	479.467062384774	2.70983549970178	0.0491747472772983	0.133255475860886	0.960780035666548	0.999961892287326
CG11475_10	0	0	0	0	0	0	0	0	0	0	0	0	0	NA	NA	NA	NA	NA
CG11475_3	0	0	0	0	7862	0	0	0	0	0	18394.9734449984	0	3065.82890749973	3.90678299203799	-7.42881	-29.0227	NA	NA
CG11475_7	0	0	0	0	0	0	0	0	0	0	0	0	0	NA	NA	NA	NA	NA
CG11475_8	0	0	0	0	0	0	0	0	0	0	0	0	0	NA	NA	NA	NA	NA
CG11537_484	1259	0	0	786	0	0	858.415000407802	0	0	588.160620065965	0	0	241.095936745628	3.72590731028849	0.146407740096493	0.545501669108341	NA	NA
CG11634_153	0	0	0	2958	0	0	0	0	0	2213.45943276733	0	0	368.909905461222	3.90691676955592	-6.68553	-26.1198	NA	NA
CG11634_44	2258	0	1565	1535	0	1119	1539.55605315395	0	893.168822630124	1148.63428982348	0	787.030131960401	728.064882927992	2.86994677832502	0.114883237000677	0.329708775913641	0.908537672049334	0.999961892287326
CG11634_54	0	653	4151	1510	390	1615	0	1285.93191829898	2369.03756085473	1129.92689096642	912.495502868147	1135.88352378557	1138.87923279564	2.26064925263783	0.0891788117179405	0.201602014061292	0.928939804075064	0.999961892287326
CG11655_441	0	0	636	0	0	0	0	0	362.97467807844	0	0	0	60.4957796797401	3.90754679690876	5.8148832510923	22.7219284222041	NA	NA
CG11655_445	1178	4134	3816	3126	1900	9119	803.187347482439	8140.9533694456	2177.84806847064	2339.17315308678	4445.49091140892	6413.6977420437	4053.39176532301	1.28464710433433	-0.192354	-0.247107	0.847464938294231	0.999961892287326
CG11658_187	773	667	0	331	776	0	527.049082855624	1313.50166846159	0	247.685960867474	1815.63207750175	0	650.644798281073	3.05790749402842	-0.0538576	-0.164691	0.957048652962007	0.999961892287326
CG11663_113	0	0	2598	0	0	5610	0	0	1482.71731705627	0	0	3945.70066157091	904.736329771197	3.63453192214571	-0.388451	-1.41184	NA	NA
CG11663_114	0	0	0	0	0	0	0	0	0	0	0	0	0	NA	NA	NA	NA	NA
CG11663_115	0	0	0	0	0	0	0	0	0	0	0	0	0	NA	NA	NA	NA	NA
CG11663_121	4686	703	0	2322	1109	2398	3195.02199516359	1384.39531173688	0	1737.54320584373	2594.76285302763	1686.59361612247	1766.38616364905	2.07573210889361	-0.189944	-0.394273	0.849352985327906	0.999961892287326
CG11663_126	7577	4312	5109	53848	12754	22165	5166.17192858611	8491.48305008453	2915.78243758294	40294.2405461986	29840.9426758471	15589.385947187	17049.6677642477	0.934848560358441	-2.53616	-2.37093	0.0112074762232403	0.172075040485894
CG11663_127	7577	0	0	53848	0	0	5166.17192858611	0	0	40294.2405461986	0	0	7576.73541246411	3.72502480223348	-0.795496	-2.96324	NA	NA
CG11663_131	84	440	0	1942	1206	0	57.2731215522283	866.477862253524	0	1453.19074321642	2821.71686271535	0	866.443098289586	2.89176041541794	-0.764517	-2.2108	0.444559353293665	0.999961892287326
CG11666_36	14608	0	9540	12364	2587	6844	9960.06856708275	0	5444.6201711766	9251.93117874757	6052.88683569204	4813.61414042626	5920.5201488542	1.68660767166008	-0.228313	-0.385075	0.819402651153634	0.999961892287326
CG11688_897	0	8501	0	0	9216	0	0	16740.7461523118	0	0	21562.9706523919	0	6383.95280078396	3.72499226542678	-0.0980124	-0.365096	NA	NA
CG11710_80	0	0	0	0	350	0	0	0	0	0	818.906220522696	0	136.484370087116	3.90717588828557	-6.3363	-24.757	NA	NA
CG11710_81	0	0	0	0	350	0	0	0	0	0	818.906220522696	0	136.484370087116	3.90717588828557	-6.3363	-24.757	NA	NA
CG11714_366	360	0	0	0	0	0	245.456235223835	0	0	0	0	0	40.9093725373059	3.90792354204827	5.67575941929287	22.1804338536568	NA	NA
CG11714_369	622	0	328	618	0	320	424.093828636738	0	187.194488065611	462.446899746522	0	225.066704403332	216.467	3.38553821990305	-0.0500739	-0.169527	0.960063487568874	0.999961892287326
CG11726_176	424	211	0	0	0	0	289.092899263628	415.51552030794	0	0	0	0	117.434736595261	3.90716524688801	2.6151716742476	10.2179078802661	0.00891826175056172	0.140255755675071
CG11726_178	0	0	0	743	267	0	0	0	0	555.983894031822	624.708459655885	0	196.782058947951	3.9070497980672	-2.86426	-11.1908	0.00417983646405258	0.0716442755720473
CG11726_186	0	0	0	0	0	0	0	0	0	0	0	0	0	NA	NA	NA	NA	NA
CG11726_187	0	0	0	0	0	0	0	0	0	0	0	0	0	NA	NA	NA	NA	NA
CG11726_190	0	0	0	0	0	0	0	0	0	0	0	0	0	NA	NA	NA	NA	NA
CG11726_192	0	0	1522	0	0	0	0	0	868.628081816645	0	0	0	144.771346969441	3.90708859302925	5.94138206121641	23.2135060782072	NA	NA
CG11726_204	885	0	0	687	0	0	603.413244925262	0	0	514.079320592007	0	0	186.248760919545	3.72614111359363	0.0620325551122471	0.231142053985006	NA	NA
CG11726_208	3442	856	4174	2654	1072	2307	2346.83433789012	1685.69329565685	2382.16400361542	1985.97746266548	2508.19276685809	1622.59027205777	2088.57535645729	1.3705022408924	0.0501532080968089	0.0687350840846195	0.960000299123833	0.999961892287326
CG11726_214	16903	11630	5683	30667	15754	8068	11524.8520666347	22902.5853136556	3243.37279169776	22947.9920299783	36860.1388517559	5674.49428476901	17192.2392230819	1.06928191982666	-0.745995	-0.797679	0.455670483132864	0.999961892287326
CG11726_230	2541	340	1079	1888	457	717	1732.51192695491	669.551075377723	615.801379947543	1412.78276168517	1069.25755079678	504.290084553716	1000.69912988597	1.77560687570304	0.0086061445069967	0.0152811293599173	0.993133374933526	0.999961892287326
CG11726_231	0	637	0	0	1172	0	0	1254.42363239885	0	0	2742.16597272171	0	666.098267520094	3.72532591802013	-0.302895	-1.12838	NA	NA
CG11726_252	4115	688	1720	3125	0	1289	2805.70113318356	1354.85629370551	981.629632539178	2338.42485713249	0	906.596818674671	1397.86812253924	2.11125950144064	0.314491788431838	0.663973776451777	0.753147552211053	0.999961892287326
CG11726_64	0	0	0	0	175	0	0	0	0	0	409.453110261348	0	68.242185043558	3.90758717130018	-6.02847	-23.5568	NA	NA
CG11788_116	0	0	0	0	0	0	0	0	0	0	0	0	0	NA	NA	NA	NA	NA
CG11788_118	1089	0	0	0	0	0	742.505111552102	0	0	0	0	0	123.75085192535	3.90714443430344	6.0712477218932	23.7212417458725	NA	NA
CG11788_122	1089	0	0	833	0	2407	742.505111552102	0	0	623.330529917238	0	1692.92361718381	509.793209775525	3.53927799812003	-0.463681	-1.6411	0.642876075003002	0.999961892287326
CG11811_170	0	0	0	0	0	1346	0	0	0	0	0	946.686825396515	157.781137566086	3.9071201712405	-6.35506	-24.83	NA	NA
CG11857_105	879	0	566	3098	0	1667	599.322307671532	0	323.024634893706	2318.22086636687	0	1172.45686325111	735.504112030536	2.85254251621714	-0.673026	-1.91984	0.500930529348991	0.999961892287326
CG11857_197	952	0	0	1278	0	0	649.09537759192	0	0	956.322229572905	0	0	267.569601194138	3.72578900332651	-0.150028	-0.558972	NA	NA
CG11857_202	787	0	0	759	0	0	536.594603114329	0	0	567.95662930034	0	0	184.091872069112	3.72613798099732	-0.0219989	-0.081971	NA	NA
CG11857_235	0	0	61531	19747	0	13955	0	0	35116.6586742838	14776.6002092145	0	9815.01831233905	9951.37953263956	3.72498087032355	0.13801918114205	0.514118809491855	0.890225258266707	0.999961892287326
CG11882_202	0	0	747	0	0	0	0	0	426.324032271376	0	0	0	71.0540053785626	3.90742986690415	5.87195426152086	22.9442494585617	NA	NA
CG11883_663	0	0	7266	0	0	1554	0	0	4146.81448257539	0	0	1092.98018325868	873.299110972345	3.64742230843173	0.527374956120991	1.92355917986391	NA	NA
CG11883_67	558	376	0	1020	330	0	380.457164596945	740.444718653011	0	763.261873368046	772.111579349971	0	442.712555994662	3.22692538814134	-0.140693	-0.454007	0.888112119301196	0.999961892287326
CG11883_699	2641	0	0	0	0	0	1800.69421451708	0	0	0	0	0	300.115702419514	3.90691819013059	6.12836646815023	23.9430264302025	NA	NA
CG11883_742	6847	1089	0	3600	637	0	4668.44122938223	2144.53270907747	0	2693.86543541663	1490.40932135131	0	1832.87478253794	2.51354545524851	0.279822232829226	0.703345901605391	0.779613893492512	0.999961892287326
CG11883_88	0	0	2234	0	0	1203	0	0	1274.97709249565	0	0	846.110141866276	353.514539060322	3.72561030319898	0.158765457284316	0.591498223450544	NA	NA
CG11892_2	902	4198	8667	1749	2685	12501	615.004233810832	8266.98651304612	4946.38606117271	1308.76962403991	6282.1805774384	8792.37147420641	5035.28308061906	1.29258699612969	-0.189277	-0.244658	0.849875348312712	0.999961892287326
CG11929_42	0	0	4307	0	0	5576	0	0	2458.06908566642	0	0	3921.78732422806	1063.30940164908	3.54692401173098	-0.189988	-0.673873	NA	NA
CG11929_45	0	0	0	0	0	3807	0	0	0	0	0	2677.59044894839	446.265074824732	3.90689041100852	-6.75213	-26.3798	NA	NA
CG11929_524	0	0	10037	0	0	9262	0	0	5728.26547778822	0	0	6514.27442557394	2040.42331722703	3.21090223317541	-0.057762	-0.185468	NA	NA
CG11929_697	9233	0	9659	20667	3372	1018	6295.27061061576	0	5512.53524459065	15465.0324871543	7889.57650172152	715.993	5979.73471624422	1.75018696619827	-0.587043	-1.02743	0.557175123982656	0.999961892287326
CG11929_707	2494	0	1459	0	0	1018	1700.46625180068	0	832.673042950384	0	0	715.993	541.522124689028	3.48830972653753	0.522496654752799	1.82263016285751	0.601324575006334	0.999961892287326
CG11929_76	3643	170	0	1382	0	0	2483.88073589009	334.775537688861	0	1034.14500881827	0	0	642.133547066204	3.45532529603883	0.418624040826993	1.4464822377995	0.675490916931233	0.999961892287326
CG11929_78	0	170	1930	1382	0	1166	0	334.775537688861	1101.47976209338	1034.14500881827	0	820.086804169641	548.414518795026	3.08227313241646	-0.119576	-0.368566	0.904818920017649	0.999961892287326
CG11929_889	0	0	342	0	0	0	0	0	195.184496702558	0	0	0	32.5307494504263	3.90822274990707	5.59316012955238	21.8593156621898	NA	NA
CG11945_303	0	0	0	0	0	0	0	0	0	0	0	0	0	NA	NA	NA	NA	NA
CG11945_304	0	0	0	0	0	0	0	0	0	0	0	0	0	NA	NA	NA	NA	NA
CG11945_305	0	0	0	0	0	0	0	0	0	0	0	0	0	NA	NA	NA	NA	NA
CG11945_436	3975	1072	3990	0	0	0	2710.24593059652	2111.05515530858	2277.15246152984	0	0	0	1183.07559123916	2.37781933128801	5.6988534773895	13.5508439647146	1.20615832294271e-08	6.63061088882557e-07
CG11983_174	0	0	0	0	0	1106	0	0	0	0	0	777.886797094016	129.647799515669	3.90719729680056	-6.31974	-24.6925	NA	NA
CG12024_111	0	0	0	0	0	0	0	0	0	0	0	0	0	NA	NA	NA	NA	NA
CG12024_247	0	1904	32198	0	1720	41944	0	3749.48602211525	18375.8784351724	0	4024.33914085439	29500.6182796667	9275.05364630146	3.72498206091931	-0.160919	-0.599421	0.872157044533733	0.999961892287326
CG12024_263	8475	0	0	0	0	0	5778.44887089446	0	0	0	0	0	963.074811815743	3.62974886769639	6.99699161718816	25.3973223997699	NA	NA
CG12024_66	2588	0	0	1273	0	0	1764.55760210913	0	0	952.580749801493	0	0	452.856391985104	3.72549845270116	0.238693569747938	0.889252524765661	NA	NA
CG12024_70	0	0	0	0	0	0	0	0	0	0	0	0	0	NA	NA	NA	NA	NA
CG12024_77	0	0	0	0	0	0	0	0	0	0	0	0	0	NA	NA	NA	NA	NA
CG12025_42	4395	1604	2955	4984	1127	0	2996.61153835766	3158.70566148784	1686.46253729841	3729.50703614347	2636.87803008308	0	2368.02746722841	1.9588358994416	0.153530767764738	0.3007415795664	0.877979728759803	0.999961892287326
CG12035_133	0	0	0	2815	5287	4590	0	0	0	2106.45311130495	12370.2	3228.30054128529	2950.8195077667	1.97876224447475	-7.62974	-15.0975	2.35218834228344e-14	2.35295955157599e-12
CG12035_140	0	0	0	0	1596	0	0	0	0	0	3734.21236558349	0	622.368727597249	3.90685485259382	-6.86759	-26.8307	NA	NA
CG12035_142	10905	4353	13532	10875	3324	10630	7435.27845865535	8572.22303270361	7722.91406251172	8137.71850282108	7777.26936290698	7476.43458689818	7853.63966774949	0.962555972479665	0.0215608082619926	0.0207534847640699	0.982798296734514	0.999961892287326
CG12035_144	19028	6254	39521	7036	6440	20999	12973.7256773309	12315.8012512126	22555.2236671982	5265.01033433095	15067.8744576176	14769.2991430174	13824.4890884513	0.949056611941638	0.470835498349739	0.446849542845656	0.63775821248077	0.999961892287326
CG12035_146	10328	0	0	0	0	0	7041.86665942159	0	0	0	0	0	1173.64444323693	3.49237028343815	7.69053701879825	26.8582029481321	NA	NA
CG12035_60	16209	967	8639	27920	2293	14638	11051.6669909532	1904.28202908899	4930.40604389881	20892.4230435646	5365.00561045298	10295.3950595499	9073.19646291807	1.09528471803883	-0.941376	-1.03107	0.346512395455014	0.999961892287326
CG12065_230	0	0	3505	0	4753	1928	0	0	2000.3557337499	0	11120.7464746982	1356.02689403008	2412.85485041303	3.72513622654988	-0.708876	-2.64066	0.478401622597711	0.999961892287326
CG12065_234	0	0	5638	2100	4753	0	0	0	3217.69	1571.42150399304	11120.7464746982	0	2651.64309996171	3.72507901872591	-0.531434	-1.97963	0.595118312317164	0.999961892287326
CG12065_238	0	0	0	2951	4753	0	0	0	0	2208.22136108736	11120.7464746982	0	2221.4946392976	3.90678995329093	-7.15065	-27.9361	8.63651555679269e-13	6.05747332500564e-11
CG12065_6	0	1001	0	0	0	0	0	1971.23713662677	0	0	0	0	328.539522771128	3.9069044102126	6.42008675710517	25.0826652652817	NA	NA
CG12065_76	1770	1251	13054	766	326	43683	1206.82648985052	2463.55410381627	7450.11233905025	573.194700980317	762.752651115426	30723.7151514086	7196.69257270356	1.45360037985469	-1.05085	-1.52752	NA	NA
CG12075_763	0	0	1707	0	0	0	0	0	974.210338804871	0	0	0	162.368389800812	3.90705283995307	6.15713634775843	24.0562570534878	NA	NA
CG12121_287	15849	11054	25702	21508	6680	38558	10806.2107557294	21768.287021251	14668.514427629	16094.3493847058	15629.4101516903	27119.131213699	17680.9838257841	0.888824144342273	-0.356429	-0.316803	0.721519266531942	0.999961892287326
CG12121_709	7890	0	0	10802	0	0	5379.58248865573	0	0	8083.09289815846	0	0	2243.7792311357	3.72505741474664	-0.157674	-0.587346	NA	NA
CG12124_1530	0	0	0	0	0	0	0	0	0	0	0	0	0	NA	NA	NA	NA	NA
CG12124_1531	0	0	0	0	0	0	0	0	0	0	0	0	0	NA	NA	NA	NA	NA
CG12124_1532	0	0	0	0	0	0	0	0	0	0	0	0	0	NA	NA	NA	NA	NA
CG12124_1546	0	0	0	0	0	0	0	0	0	0	0	0	0	NA	NA	NA	NA	NA
CG12124_1547	0	0	0	0	0	0	0	0	0	0	0	0	0	NA	NA	NA	NA	NA
cg12129_2	0	0	0	0	0	957	0	0	0	0	0	673.090112856215	112.181685476036	3.90726452314359	-6.27113	-24.503	NA	NA
cg12129_7	2530	699	2917	3065	0	3553	1725.01187532307	1376.51824026185	1664.77537099813	2293.52709987555	0	2498.94375232824	1593.12938979781	2.04301879815014	-0.00392551	-0.0080199	0.996867901432926	0.999961892287326
CG12136_14	5334	1324	6170	4955	1270	3476	3636.8432185665	2607.3106582356	3521.31094928298	3707.80645346928	2971.45971446807	2444.78707658119	3148.25301176727	1.20528132523044	0.0813547413691521	0.098055350491191	0.935159840903742	0.999961892287326
CG12136_39	8127	1616	3623	6101	1646	2058	5541.17451017809	3182.33687591294	2067.7000922613	4565.35361707691	3851.19896851531	1447.46024269393	3442.53738443975	1.23517397949242	0.104981872410364	0.129670877119675	0.916390192946252	0.999961892287326
CG12136_83	0	0	5657	0	0	0	0	0	3228.53420422915	0	0	0	538.089034038191	3.90684788474652	6.54924333051514	25.5868974525133	NA	NA
CG12136_85	54782	13621	55966	12666	5065	12361	37351.6207723115	26823.3976403528	31940.6302410975	9477.91655694085	11850.7428769927	8693.90479102996	21023.0354797876	0.841626016477753	1.99466498544609	1.67876194590865	0.0460794307091039	0.649368790270098
CG12136_88	51303	11988	55966	12666	0	12361	34979.5589880234	23607.583210671	31940.6302410975	9477.91655694085	0	8693.90479102996	18116.5989646271	1.52356005867335	1.52051239650518	2.31659195603298	0.128382245538831	0.999961892287326
CG12138_257	0	0	0	0	779	0	0	0	0	0	1822.65127367766	0	303.77521227961	3.90694942023153	-6.61747	-25.8541	NA	NA
CG12159-RA_184	4988	23928	0	1342	28425	0	3400.93250360136	47120.6415636416	0	1004.21317064698	66506.8837667361	0	19672.1118341043	3.72496913803503	-0.112255	-0.418147	NA	NA
CG12163-RB_146	185	0	0	222	0	0	126.137231990027	0	0	166.121701850692	0	0	48.7098223067865	3.72945106090408	-0.106504	-0.3972	NA	NA
CG12168_23	1028	358	656	717	0	628	700.913916139175	704.997897015367	374.388976131221	536.528199220479	0	441.693407391539	459.75373264963	2.65590850058626	0.325086563333121	0.863400166982808	0.745115558051126	0.999961892287326
CG12206_57	0	0	0	0	0	0	0	0	0	0	0	0	0	NA	NA	NA	NA	NA
CG12224_4	0	0	0	0	0	0	0	0	0	0	0	0	0	NA	NA	NA	NA	NA
CG12224_8	0	0	0	0	0	0	0	0	0	0	0	0	0	NA	NA	NA	NA	NA
CG12237_296	9991	5735	16570	4946	3140	0	6812.09235033706	11293.7512273272	9456.74593672918	3701.07178988074	7346.7586641179	0	6435.06999473201	1.70529986469654	0.773494010689204	1.31903923177188	0.43923007197007	0.999961892287326
CG12241_459	448	0	0	336	0	0	305.456648278551	0	0	251.427440638886	0	0	92.8140148195728	3.72734127020979	0.0752643151078778	0.280535787875667	NA	NA
CG12288_56	5829	0	0	1120	3291	0	3974.34554199927	0	0	838.091468796286	7700.05820497198	0	2085.41586929459	2.8554761321018	-0.386275	-1.103	0.69929295654848	0.999961892287326
CG12289_318	751	0	0	995	1347	0	512.048979591946	0	0	744.554474510986	3151.61908298306	0	734.703756180999	3.31762032682354	-0.882243	-2.92695	0.377645399101094	0.999961892287326
CG12289_319	1607	0	1292	3602	6174	3633	1095.68936112418	0	737.363654209662	2695.3620273252	14445.5057300204	2555.21042842908	3588.18853351808	1.74310651363706	-1.9649	-3.42502	0.0494262733856915	0.68858246620888
CG12289_335	0	589	0	0	0	0	0	1159.89877469847	0	0	0	0	193.316462449744	3.9070059439276	6.22841919356451	24.3344708105293	NA	NA
CG12289_336	878	589	302	1158	557	412	598.64048479591	1159.89877469847	172.355900596995	866.526715059017	1303.23075666041	289.77338191929	731.737668955014	2.00196937194674	-0.17442	-0.349184	0.861535332032823	0.999961892287326
CG12301_2	0	0	2952	0	0	0	0	0	1684.7503925905	0	0	0	280.791732098416	3.90692908166487	6.25551684576926	24.4398606855804	NA	NA
CG1234_637	204	0	0	0	0	0	139.09186662684	0	0	0	0	0	23.182	3.7614411766032	5.68562301344183	21.3861365174029	NA	NA
CG12362_58	11257	2722	20589	10730	2132	17323	7675.28011087421	5360.3471387593	11750.4491304355	8029.21558945013	4988.30874901254	12183.8453761841	8331.24101578597	1.00562047715159	-0.0238441	-0.0239781	0.980976956989079	0.999961892287326
CG12362_8	2865	0	4372	1812	390	4592	1953.42253865636	0	2495.16555433796	1355.91226915971	912.495502868147	3229.70720818781	1657.78	2.05197195007027	-0.148877	-0.305492	0.881650532242381	0.999961892287326
CG12395_215	750	155	0	0	0	0	511.367156716324	305.236519657491	0	0	0	0	136.100612728969	3.90710953506739	2.66972227017753	10.4308973377924	0.00759140098012802	0.120947072534572
CG12395_216	0	0	977	0	0	786	0	0	557.588459878359	0	0	552.820092690684	185.06809209484	3.72613390291608	0.00332643176809928	0.0123947301868518	NA	NA
CG12395_219	0	0	0	0	0	0	0	0	0	0	0	0	0	NA	NA	NA	NA	NA
CG12395_237	0	0	1166	1194	0	0	0	0	665.453576477141	893.465369413183	0	0	259.819824315054	3.72580358681955	-0.114059	-0.424961	NA	NA
CG12395_239	0	0	0	0	0	0	0	0	0	0	0	0	0	NA	NA	NA	NA	NA
CG12395_242	4828	1304	2811	3286	954	2123	3291.84084350188	2567.92530086044	1604.27959131839	2458.90050577196	2232.10438393901	1493.17691702586	2274.70459040292	1.34671753396479	0.201525825177489	0.271398362313247	0.840287438070945	0.999961892287326
CG12395_243	4828	1304	1892	5028	954	1964	3291.84084350188	2567.92530086044	1079.7925957931	3762.4320581319	2232.10438393901	1381.34689827545	2385.90701341696	1.36574692194111	-0.0644415	-0.0880108	0.948618680873824	0.999961892287326
CG12395_245	4828	0	2811	3286	954	2123	3291.84084350188	0	1604.27959131839	2458.90050577196	2232.10438393901	1493.17691702586	1846.71704025952	1.99653882171626	-0.16868	-0.336777	0.866048073100413	0.999961892287326
CG12432_1124	887	597	470	686	255	444	604.776890676506	1175.65291764853	268.236004240357	513.331024637725	596.63167495225	312.280052359623	578.484760752499	2.09199040032669	0.251649713427419	0.526448784735124	0.801311829092584	0.999961892287326
CG12432_1140	1728	242	9999	1683	247	1578	1178.18992907441	476.562824239438	5706.57831148793	1259.38209105728	577.91381848316	1109.86018608893	1718.08119340519	1.60099381928895	0.824864625159738	1.32060316663084	0.409448451764954	0.999961892287326
CG12432_1233	5387	3097	6336	4541	1678	5675	3672.97983097445	6098.82258954355	3616.04962312107	3398.01192839637	3926.07039439167	3991.41733590284	4117.22528372166	1.12114	0.216370244515303	0.242581705241598	0.828699158349216	0.999961892287326
CG12432_1260	1454	585	1301	0	284	897	991.370461154047	1152.02170322343	742.500088333413	0	664.483904652702	630.89010578059	696.877710524031	2.48092336685486	0.465893914328283	1.15584709853251	0.641291437425398	0.999961892287326
CG12432_51	1271	0	0	0	0	0	866.596874915263	0	0	0	0	0	144.432812485877	3.90708935748389	5.95588874161819	23.2701895167346	NA	NA
CG12432_52	0	1913	5859	0	0	2052	0	3767.20943293407	3343.81861456224	0	0	1443.24024198637	1425.71138158045	2.94572661006648	0.780952886479386	2.30047369891055	0.434830205074171	0.999961892287326
CG12432_68	0	0	0	0	0	0	0	0	0	0	0	0	0	NA	NA	NA	NA	NA
CG12432_69	0	0	0	0	0	0	0	0	0	0	0	0	0	NA	NA	NA	NA	NA
CG12446_103	0	0	0	0	0	0	0	0	0	0	0	0	0	NA	NA	NA	NA	NA
CG12446_178	0	663	1763	0	765	1623	0	1305.62459698656	1006.17037335266	0	1789.89502485675	1141.51019139565	873.866697765269	2.84448556699904	-0.120414	-0.342517	0.9041549082149	0.999961892287326
CG12446_501	984	0	0	557	0	0	670.913709611817	0	0	416.800846535296	0	0	181.285759357852	3.72625125593185	0.184241126417813	0.686528728708675	NA	NA
CG12446_585	2497	0	0	0	0	0	1702.51172042755	0	0	0	0	0	283.751953404591	3.90692730923074	6.25891045122189	24.4531081679085	NA	NA
CG12446_94	0	239	0	0	149	0	0	470.655020633164	0	0	348.620076736805	0	136.545849561661	3.72660857627815	0.11632587858619	0.433501016782386	NA	NA
CG12448_7	0	784	727	0	781	0	0	1543.90600910628	414.909734218595	0	1827.33073779493	0	631.024413519967	3.50494209658012	0.0286559482382483	0.100437439297657	0.977138990138995	0.999961892287326
CG1246_365	0	662	0	0	0	0	0	1303.6553291178	0	0	0	0	217.276	3.90697875701268	6.26995383068279	24.496576423928	NA	NA
cg12493_167	0	0	1927	0	0	1940	0	0	1099.76761738546	0	0	1364.4668954452	410.705752138444	3.72548936074333	-0.0834802	-0.311005	NA	NA
cg12493_168	0	0	0	1985	0	0	0	0	0	1485.36746925056	0	0	247.561244875093	3.90699129778018	-6.54606	-25.5754	NA	NA
[truncated: 12,111 more rows]

## Sheet: Figure5b
ONTOLOGY	ID	Description	GeneRatio	BgRatio	pvalue	p.adjust	qvalue	geneID	Count
BP	GO:0000226	microtubule cytoskeleton organization	63/533	377/12531	2.71919608120219e-21	6.12906796702974e-18	4.78006047958701e-18	Ank2/ball/bchs/beta-Spec/betaTub85D/btz/Cep97/CG13032/CG14838/CG15824/CG32820/CG6664/CG8509/Cp110/DCTN1-p150/dpa/dtr/Efa6/egl/ens/fest/Fmr1/futsch/fwd/Gorab/hmw/Hsp83/Incenp/Jupiter/Khc-73/kl-3/Klp10A/Klp59D/Klp61F/Lam/larp/mael/Map205/Mink/mop/Msp300/msps/orb2/Patronin/RacGAP84C/Rcd7/Rok/Rsbp15/shot/sktl/Synd/tacc/tau/TBPH/Ten-m/tral/TTLL1B/TTLL3B/TTLL4A/TTLL6B/Vap33/wash/yuri	63
CC	GO:0099080	supramolecular complex	55/520	353/12370	1.6644721761777e-17	6.05867872128683e-15	4.66052209329756e-15	4E-T/ball/betaTub85D/borr/bt/btz/CG11125/DCTN1-p150/exu/Fmr1/futsch/galla-1/Ge-1/gw/Incenp/Jupiter/Kank/Khc-73/Klp10A/Klp59D/Klp61F/Lam/LamC/larp/Larp4B/lig/mael/mask/Mf/mib2/Mical/Mink/Mlc2/Msp300/msps/Not3/Pak/Patronin/pcm/rhea/shot/sip2/sls/Smn/Spindly/ssx/tacc/Tat/tau/TBPH/tral/tud/up/Upf1/zormin	55
MF	GO:0008092	cytoskeletal protein binding	50/507	328/12309	5.78129434784672e-16	2.42814362609562e-13	2.12386497620895e-13	Acam/Akap200/Arpc5/beta-Spec/CG12395/CG16719/cib/cora/DCTN1-p150/didum/Efa6/ens/futsch/Hsp26/Incenp/jbug/Jupiter/Kank/Klp10A/Klp59D/Klp61F/kst/lva/mib2/Mical/Mink/Mlc2/Msp300/msps/Patronin/rhea/scra/shot/sls/Smn/Spn/ssh/Svil/tacc/tau/Ten-m/Tomosyn/TTLL1B/TTLL4A/TTLL6B/Unc-115a/up/wash/yrt/zormin	50
BP	GO:0070925	organelle assembly	48/533	434/12531	1.05989621502329e-09	2.98625758582811e-07	2.32898247248538e-07	Atg17/ball/bchs/bt/C3G/Cep97/CG10064/CG13032/CG14838/CG15824/Cp110/DCTN1-p150/dtr/Efa6/EndoA/fest/Fmr1/Ge-1/Gorab/hmw/Incenp/kl-3/Klp10A/Klp59D/Klp61F/Lam/larp/mask/Mical/Mlc2/mop/Nph/orb2/p47/pcm/RacGAP84C/rhea/RpL6/Rsbp15/shot/sls/Smn/sra/Synd/Synj/tral/TTLL3B/up	48
BP	GO:0097435	supramolecular fiber organization	45/533	285/12531	1.59382672544672e-14	1.79624271957846e-11	1.40088980605054e-11	Arpc5/ball/beta-Spec/bt/C3G/cdi/CG13032/CG32820/chinmo/cib/dco/DCTN1-p150/didum/Efa6/ens/futsch/Jupiter/jv/Kank/Klp10A/Lam/LamC/mask/Mical/Mlc2/Msp300/msps/Nup98-96/p38b/Patronin/Pi4KIIIalpha/rhea/RhoGEF2/Rok/shot/sls/Smn/Spn/ssh/Svil/tacc/Ten-m/up/Vap33/wash	45
BP	GO:0048232	male gamete generation	45/533	363/12531	8.85523671494474e-11	3.99194071109709e-08	3.11331480293847e-08	achi/ACXB/CG42355/chico/Cka/cmb/didum/Duba/E(bx)/eIF4G2/exu/fan/fest/Fmr1/fwd/gskt/gudu/hmw/Incenp/klhl10/Klp59D/Lam/LamC/larp/mael/ms(2)34Fe/ms(3)76Cc/Mst77F/orb2/Osbp/pcm/PI31/Pif1A/Pkd2/Psi/RacGAP84C/Rcd7/scra/sktl/Synd/tbrd-2/tra2/TTLL3B/Tudor-SN/yuri	45
BP	GO:0030029	actin filament-based process	43/533	333/12531	6.3156154469247e-11	3.55884930434207e-08	2.77554678851691e-08	Acam/Akap200/Arpc5/ball/beta-Spec/bt/C3G/cdi/chinmo/cib/cora/dco/didum/fwd/jbug/jv/Kank/Lam/LamC/mask/Mical/Mlc2/Msp300/Nup98-96/p38b/Pi3K68D/Pi4KIIIalpha/Rab35/rhea/RhoGEF2/Rok/scra/shot/sktl/sls/Smn/Spn/ssh/Svil/tral/up/wash/yrt	43
BP	GO:0030036	actin cytoskeleton organization	41/533	319/12531	2.07489331456876e-10	6.69037287854641e-08	5.21782221415612e-08	Akap200/Arpc5/ball/beta-Spec/bt/C3G/cdi/chinmo/cib/cora/dco/didum/fwd/jbug/jv/Kank/Lam/LamC/mask/Mical/Mlc2/Msp300/Nup98-96/p38b/Pi3K68D/Pi4KIIIalpha/rhea/RhoGEF2/Rok/scra/shot/sktl/sls/Smn/Spn/ssh/Svil/tral/up/wash/yrt	41
BP	GO:0044087	regulation of cellular component biogenesis	40/533	306/12531	2.0777555523436e-10	6.69037287854641e-08	5.21782221415612e-08	4E-T/Ank2/Arpc5/beta-Spec/caz/Cep97/chinmo/CoRest/dco/Efa6/egg/Fmr1/futsch/Gorab/Jupiter/Kank/kis/Klp59D/Lam/LamC/msps/Nup98-96/p38b/Pak/pcm/PI31/Pi4KIIIalpha/Rab35/Rok/shot/simj/Smn/Snx16/Spn/ssh/Svil/Synd/Synj/TBPH/Thor	40
BP	GO:0016071	mRNA metabolic process	40/533	444/12531	5.85706828146541e-06	0.000356806267741163	0.000278273229873321	abs/Acn/Ars2/btz/caz/CG1677/CG2926/CG5986/CG7974/exu/FLASH/Fmr1/Ge-1/Gld2/gw/lost/Moca-cyp/mod/Nab2/ncm/nito/Nop60B/Not3/pcm/Pep/Psi/Rrp45/SF2/Smg5/Smn/snama/swm/Tdrd3/tho2/tra2/Trf2/Tudor-SN/Upf1/Upf3/Zn72D	40
BP	GO:0010557	positive regulation of macromolecule biosynthetic process	40/533	479/12531	3.45366315616884e-05	0.00124411881649428	0.00097028834051532	achi/ADD1/Bap170/brm/CG10887/CG11247/CG11710/CG17440/CG6511/CG9776/Chi/CrebA/Crtc/Daxx/dl/E(bx)/Eaf/Fmr1/fs(1)h/key/larp/Larp4B/lilli/Lpin/mask/MED1/mor/mu2/NC2alpha/nsl1/Nup98-96/orb2/pros/pzg/senju/smid/TfIIFalpha/tyf/Upf3/yki	40
CC	GO:0015630	microtubule cytoskeleton	40/520	374/12370	5.06317640505198e-08	2.63285173062703e-06	2.02527056202079e-06	betaTub85D/borr/Cep97/CG11125/CG13032/CG14838/CG6664/Cp110/DCTN1-p150/Dhc16F/Dhc98D/ens/futsch/galla-1/Gorab/Hsp83/Incenp/Jupiter/Kank/Khc-73/kl-3/Klp10A/Klp59D/Klp61F/lva/Map205/Mical/Mink/msps/Patronin/RacGAP84C/shot/sip2/sle/Spindly/ssp3/tacc/Tat/tau/TTLL3B	40
BP	GO:0040007	growth	39/533	451/12531	1.98175753521876e-05	0.000893376296876618	0.000696744228171649	Ank2/bchs/beta-Spec/bun/caz/chico/CycY/dco/DCTN1-p150/drpr/Fmr1/futsch/Hipk/hppy/kis/Larp4B/lig/mop/p38b/Pak/pcm/Pi4KIIIalpha/RhoGEF2/Samuel/sbb/Scm/scrib/shot/simj/Smn/Snx16/Syn/Synd/TBPH/Ten-m/Thor/Trc8/Uba1/yki	39
BP	GO:0051254	positive regulation of RNA metabolic process	39/533	484/12531	9.38768750051138e-05	0.00237751096923063	0.00185422094924352	achi/ADD1/Bap170/brm/CG10887/CG11247/CG11710/CG1677/CG17440/CG6511/CG9776/Chi/CrebA/Crtc/Daxx/dl/E(bx)/Eaf/fs(1)h/Ge-1/gw/key/lilli/Lpin/mask/MED1/mor/mu2/NC2alpha/Not3/nsl1/Nup98-96/pros/pzg/Rrp45/TfIIFalpha/tra2/Upf1/yki	39
CC	GO:0030054	cell junction	39/520	463/12370	2.73741219538018e-05	0.000474484780532564	0.000364988292717357	Ank2/ArfGAP3/bbg/bchs/beta-Spec/cora/Dap160/DCTN1-p150/dl/drpr/Efa6/EndoA/Fmr1/futsch/Kank/Mical/orb2/Pak/Rab32/Rab35/ReepA/rhea/Rok/S6kII/Sap47/scrib/shot/Smn/Snx16/Spn/Syn/Synd/Synj/Ten-m/Tomosyn/Vap33/Vha100-1/vlc/yrt	39
BP	GO:0007283	spermatogenesis	38/533	307/12531	2.86180574921128e-09	7.16723350969136e-07	5.58972584933665e-07	achi/ACXB/CG42355/chico/Cka/cmb/didum/Duba/E(bx)/eIF4G2/exu/fan/Fmr1/fwd/gudu/hmw/klhl10/Klp59D/Lam/mael/ms(2)34Fe/ms(3)76Cc/Mst77F/orb2/Osbp/pcm/Pif1A/Pkd2/Psi/RacGAP84C/Rcd7/scra/sktl/tbrd-2/tra2/TTLL3B/Tudor-SN/yuri	38
BP	GO:0010629	negative regulation of gene expression	38/533	465/12531	8.59879198717552e-05	0.00222777898150501	0.00173744496292597	4E-T/ADD1/Ars2/CG10038/CoRest/egg/Fmr1/fs(1)K10/Ge-1/gw/Hsp83/Iru/Lam/LamC/Larp4B/loqs/mael/mu2/Nab2/Not3/Nup93-1/orb2/pcm/pros/Psi/Rrp45/Scm/Smg5/Spn42Dc/ssx/Su(var)2-HP2/TBPH/Thor/Tudor-SN/Upf1/Upf3/upSET/wash	38
BP	GO:0001654	eye development	37/533	435/12531	4.61758982531789e-05	0.00140649290084683	0.00109692389875973	Amun/ArfGAP3/bchs/bdg/bun/caz/cdi/Chi/DCTN1-p150/didum/Efa6/Hipk/Lam/mask/Nhe2/nito/p47/Pez/phyl/PIG-S/pros/RacGAP84C/Rok/S6kII/Scm/scrib/Shc/snama/ssh/Synd/tau/Ten-m/Usp47/Vha100-1/yki/yrt/Ziz	37
BP	GO:0048880	sensory system development	37/533	435/12531	4.61758982531789e-05	0.00140649290084683	0.00109692389875973	Amun/ArfGAP3/bchs/bdg/bun/caz/cdi/Chi/DCTN1-p150/didum/Efa6/Hipk/Lam/mask/Nhe2/nito/p47/Pez/phyl/PIG-S/pros/RacGAP84C/Rok/S6kII/Scm/scrib/Shc/snama/ssh/Synd/tau/Ten-m/Usp47/Vha100-1/yki/yrt/Ziz	37
BP	GO:0150063	visual system development	37/533	435/12531	4.61758982531789e-05	0.00140649290084683	0.00109692389875973	Amun/ArfGAP3/bchs/bdg/bun/caz/cdi/Chi/DCTN1-p150/didum/Efa6/Hipk/Lam/mask/Nhe2/nito/p47/Pez/phyl/PIG-S/pros/RacGAP84C/Rok/S6kII/Scm/scrib/Shc/snama/ssh/Synd/tau/Ten-m/Usp47/Vha100-1/yki/yrt/Ziz	37
BP	GO:0032879	regulation of localization	37/533	443/12531	6.78116258135004e-05	0.00191115478666119	0.00149050973414477	Akap200/Cnx99A/dco/didum/drpr/enc/Ent2/Erk7/exu/Fkbp59/garz/gw/Ih/kis/Klp61F/Lam/lilli/mael/mop/nemy/nsl1/Nup214/Nup98-96/pros/Rab32/Rab35/ReepB/Rok/S6kII/scrib/Sec20/Snap29/swm/Tango1/Tomosyn/tral/wash	37
CC	GO:0099512	supramolecular fiber	37/520	212/12370	1.11244759793373e-13	2.0246546282394e-11	1.55742663710723e-11	ball/betaTub85D/bt/CG11125/DCTN1-p150/futsch/galla-1/Jupiter/Kank/Khc-73/Klp10A/Klp59D/Klp61F/Lam/LamC/mask/Mf/mib2/Mical/Mink/Mlc2/Msp300/msps/Pak/Patronin/rhea/shot/sip2/sls/Smn/Spindly/tacc/Tat/tau/TBPH/up/zormin	37
CC	GO:0099081	supramolecular polymer	37/520	215/12370	1.74798089154957e-13	2.12088348174681e-11	1.63144883211293e-11	ball/betaTub85D/bt/CG11125/DCTN1-p150/futsch/galla-1/Jupiter/Kank/Khc-73/Klp10A/Klp59D/Klp61F/Lam/LamC/mask/Mf/mib2/Mical/Mink/Mlc2/Msp300/msps/Pak/Patronin/rhea/shot/sip2/sls/Smn/Spindly/tacc/Tat/tau/TBPH/up/zormin	37
BP	GO:0033043	regulation of organelle organization	36/533	348/12531	7.26849420431778e-07	7.80151711263441e-05	6.08440366977979e-05	Akap200/Arpc5/beta-Spec/Cep97/CG12395/CG16719/chinmo/CoRest/dco/Efa6/egg/futsch/Gorab/Jupiter/Kank/Klp59D/Lam/LamC/larp/lilli/mask/msps/Nup98-96/p38b/Patronin/pcm/RhoGEF2/Rok/shot/Spindly/ssh/Svil/Synj/tacc/TBPH/wash	36
BP	GO:0048749	compound eye development	36/533	407/12531	2.56585760542648e-05	0.00105153509866023	0.000820092287284635	Amun/ArfGAP3/bchs/bdg/bun/caz/cdi/Chi/DCTN1-p150/didum/Efa6/Hipk/Lam/mask/Nhe2/nito/p47/Pez/phyl/PIG-S/pros/RacGAP84C/Rok/S6kII/Scm/scrib/Shc/snama/ssh/Synd/tau/Ten-m/Usp47/Vha100-1/yki/Ziz	36
BP	GO:0044265	cellular macromolecule catabolic process	36/533	499/12531	0.00135711815088223	0.016184890540151	0.0126225971148611	Ate1/CG1677/CG3356/CG6171/CG7546/CG8858/Cnx14D/Cnx99A/ctrip/dco/Fbl6/Fmr1/Ge-1/gw/HUWE1/mop/Nab2/Not3/Npl4/p47/pcm/phyl/PI31/Rad23/Rpn5/Rrp45/Sem1/Smg5/snama/su(sable)/Tudor-SN/Uba1/Upf1/Upf3/Usp16-45/Usp47	36
BP	GO:0010256	endomembrane system organization	35/533	202/12531	9.30569889397421e-13	6.99168176900595e-10	5.45281303611822e-10	beta-Spec/Cog1/EndoA/Erk7/fan/fwd/garz/hppy/Klp61F/kst/Lam/LamC/Lnpk/Lpin/Msp300/msps/Nost/Osbp/p115/p47/Pi4KIIIalpha/Rab35/ReepA/ReepB/RhoGAP1A/rush/scra/Sec20/sktl/Snap29/Tango1/Ten-m/tral/Vap33/wash	35
BP	GO:0031175	neuron projection development	35/533	491/12531	0.00192903078408864	0.0200370294347272	0.0156268804726075	Ank2/bchs/beta-Spec/brm/CdGAPr/Chi/DCTN1-p150/Fmr1/fs(1)h/futsch/Gnf1/HUWE1/jbug/kermit/kis/lva/Mical/msn/msps/Pak/Patronin/Pka-R2/pros/RhoGEF2/Rok/sbb/Scm/Shc/shot/Spn/ssh/tau/TBPH/Ten-m/Unc-115a	35
MF	GO:0019899	enzyme binding	35/507	434/12309	0.000112401261217991	0.00337203783653974	0.00294947670414128	Ankle2/Atg17/ball/CG10887/CG11475/CG3356/CG3632/CG7546/Cka/CycY/eIF5B/Fmr1/futsch/garz/GCC185/Golgin245/I-2/mask/Msp300/Npl4/nsl1/Pak/Pi3K68D/Pka-R2/RacGAP84C/Rok/S6kII/Shc/Slmap/Spindly/tral/Uba2/Vha100-1/wash/yki	35
BP	GO:0040008	regulation of growth	34/533	317/12531	6.47444666273122e-07	7.29670138889808e-05	5.69069785619007e-05	Ank2/bchs/beta-Spec/bun/caz/chico/dco/drpr/Fmr1/futsch/Hipk/hppy/kis/Larp4B/lig/mop/p38b/Pak/pcm/Pi4KIIIalpha/Samuel/sbb/Scm/scrib/shot/simj/Smn/Snx16/Synd/TBPH/Thor/Trc8/Uba1/yki	34
MF	GO:0044877	protein-containing complex binding	34/507	345/12309	2.15158785484396e-06	0.000150611149839077	0.000131737572165008	Akap200/Arpc5/beta-Spec/CG11414/CG11726/CG1677/chico/DCTN1-p150/didum/dtr/eEF2/eIF4H1/eIF4H2/FAM21/fs(1)h/His1:CG33801/Hsp83/jbug/loqs/lva/Msp300/orb2/Patronin/PI31/Rad23/rhea/rngo/Scm/smid/Spn/Svil/TfIIFalpha/Trf2/Unc-115a	34
BP	GO:0000904	cell morphogenesis involved in differentiation	33/533	492/12531	0.00648386069268577	0.0480744144780057	0.037493238770032	Ank2/beta-Spec/brm/CdGAPr/Chi/DCTN1-p150/Fmr1/fs(1)h/futsch/Gnf1/HUWE1/jbug/kermit/kis/lva/Mical/msn/msps/Pak/Pka-R2/pros/Rab35/RhoGEF2/Rok/sbb/Scm/Shc/shot/Smn/ssh/tau/Ten-m/Unc-115a	33
BP	GO:0006325	chromatin organization	32/533	390/12531	0.000287772824938135	0.00554393117444919	0.00432371225952933	ADD1/Bap170/BEAF-32/brm/CG10038/CG2652/CG42355/CoRest/Daxx/Dek/E(bx)/egg/Fmr1/fs(1)h/His1:CG33801/kis/Lam/LamC/loqs/mor/Mst77F/mu2/Nph/Nup93-1/ocm/pzg/Scm/stwl/Su(var)2-HP2/tbrd-2/upSET/wash	32
BP	GO:0045893	positive regulation of DNA-templated transcription	32/533	427/12531	0.00134727604284751	0.0161529797903101	0.0125977099191229	achi/ADD1/Bap170/brm/CG10887/CG11247/CG11710/CG17440/CG6511/CG9776/Chi/CrebA/Crtc/Daxx/dl/E(bx)/Eaf/fs(1)h/key/lilli/Lpin/mask/MED1/mor/mu2/NC2alpha/nsl1/Nup98-96/pros/pzg/TfIIFalpha/yki	32
BP	GO:1902680	positive regulation of RNA biosynthetic process	32/533	427/12531	0.00134727604284751	0.0161529797903101	0.0125977099191229	achi/ADD1/Bap170/brm/CG10887/CG11247/CG11710/CG17440/CG6511/CG9776/Chi/CrebA/Crtc/Daxx/dl/E(bx)/Eaf/fs(1)h/key/lilli/Lpin/mask/MED1/mor/mu2/NC2alpha/nsl1/Nup98-96/pros/pzg/TfIIFalpha/yki	32
BP	GO:1903508	positive regulation of nucleic acid-templated transcription	32/533	427/12531	0.00134727604284751	0.0161529797903101	0.0125977099191229	achi/ADD1/Bap170/brm/CG10887/CG11247/CG11710/CG17440/CG6511/CG9776/Chi/CrebA/Crtc/Daxx/dl/E(bx)/Eaf/fs(1)h/key/lilli/Lpin/mask/MED1/mor/mu2/NC2alpha/nsl1/Nup98-96/pros/pzg/TfIIFalpha/yki	32
BP	GO:0034330	cell junction organization	31/533	382/12531	0.000431143964913177	0.00741830913675039	0.00578553974612298	Ank2/bchs/beta-Spec/caz/cora/drpr/Fmr1/futsch/kis/kst/Mical/Nost/nsl1/p38b/Pak/Pi4KIIIalpha/pros/Rok/S6kII/scrib/simj/Smn/Snx16/Spn/Syn/Synd/Synj/TBPH/Ten-m/Thor/Vap33	31
BP	GO:0010558	negative regulation of macromolecule biosynthetic process	31/533	417/12531	0.00180744960458306	0.0190145682378961	0.0148294629231245	4E-T/CG6843/CG9776/Chi/CoRest/Daxx/DnaJ-1/E(bx)/egg/Fmr1/fs(1)h/fs(1)K10/Ge-1/gw/kis/Larp4B/mael/NC2alpha/Not3/orb2/pros/pzg/rhea/Rrp45/Samuel/sbb/Scm/simj/stwl/su(sable)/Thor	31
BP	GO:0031327	negative regulation of cellular biosynthetic process	31/533	435/12531	0.00344019298356788	0.0304086077841647	0.0237156750570004	4E-T/CG6843/CG9776/Chi/CoRest/Daxx/DnaJ-1/E(bx)/egg/Fmr1/fs(1)h/fs(1)K10/Ge-1/gw/kis/Larp4B/mael/NC2alpha/Not3/orb2/pros/pzg/rhea/Rrp45/Samuel/sbb/Scm/simj/stwl/su(sable)/Thor	31
BP	GO:0009890	negative regulation of biosynthetic process	31/533	440/12531	0.00407193949650799	0.0339931541671445	0.026511262998707	4E-T/CG6843/CG9776/Chi/CoRest/Daxx/DnaJ-1/E(bx)/egg/Fmr1/fs(1)h/fs(1)K10/Ge-1/gw/kis/Larp4B/mael/NC2alpha/Not3/orb2/pros/pzg/rhea/Rrp45/Samuel/sbb/Scm/simj/stwl/su(sable)/Thor	31
BP	GO:0048667	cell morphogenesis involved in neuron differentiation	31/533	448/12531	0.00528628323310993	0.0419552197444711	0.0327208784258472	Ank2/beta-Spec/brm/CdGAPr/Chi/DCTN1-p150/Fmr1/fs(1)h/futsch/Gnf1/HUWE1/jbug/kermit/kis/lva/Mical/msn/msps/Pak/Pka-R2/pros/RhoGEF2/Rok/sbb/Scm/Shc/shot/ssh/tau/Ten-m/Unc-115a	31
BP	GO:0048812	neuron projection morphogenesis	31/533	453/12531	0.00618994777253007	0.0460466741890521	0.0359118039955714	Ank2/beta-Spec/brm/CdGAPr/Chi/DCTN1-p150/Fmr1/fs(1)h/futsch/Gnf1/HUWE1/jbug/kermit/kis/lva/Mical/msn/msps/Pak/Pka-R2/pros/RhoGEF2/Rok/sbb/Scm/Shc/shot/ssh/tau/Ten-m/Unc-115a	31
BP	GO:0048858	cell projection morphogenesis	31/533	455/12531	0.00658592402900955	0.0483539829361157	0.0377112742274848	Ank2/beta-Spec/brm/CdGAPr/Chi/DCTN1-p150/Fmr1/fs(1)h/futsch/Gnf1/HUWE1/jbug/kermit/kis/lva/Mical/msn/msps/Pak/Pka-R2/pros/RhoGEF2/Rok/sbb/Scm/Shc/shot/ssh/tau/Ten-m/Unc-115a	31
BP	GO:0120039	plasma membrane bounded cell projection morphogenesis	31/533	455/12531	0.00658592402900955	0.0483539829361157	0.0377112742274848	Ank2/beta-Spec/brm/CdGAPr/Chi/DCTN1-p150/Fmr1/fs(1)h/futsch/Gnf1/HUWE1/jbug/kermit/kis/lva/Mical/msn/msps/Pak/Pka-R2/pros/RhoGEF2/Rok/sbb/Scm/Shc/shot/ssh/tau/Ten-m/Unc-115a	31
BP	GO:0048589	developmental growth	30/533	384/12531	0.000984903099742583	0.0131013353168849	0.0102177322090308	Ank2/bchs/beta-Spec/bun/caz/chico/CycY/dco/DCTN1-p150/Fmr1/futsch/Hipk/kis/lig/p38b/Pak/pcm/Pi4KIIIalpha/RhoGEF2/sbb/scrib/shot/simj/Smn/Snx16/Syn/Synd/TBPH/Ten-m/yki	30
BP	GO:0016310	phosphorylation	30/533	413/12531	0.00300700280818815	0.0272200173881771	0.0212288932135879	Ankle2/Ask1/Atg17/ball/bt/cdi/CG11249/CG14305/CG3544/CG5790/CG9222/chinmo/CycY/Dap160/dco/Erk7/fs(1)h/gskt/Hipk/hppy/Incenp/Madm/msn/p38a/p38b/Pak/Pk34A/Pka-R2/Rok/S6kII	30
CC	GO:0045202	synapse	30/520	313/12370	2.19194196255064e-05	0.000398933437184216	0.000306871874757089	Ank2/bchs/beta-Spec/Dap160/DCTN1-p150/dl/drpr/EndoA/Fmr1/futsch/Mical/orb2/Pak/Rab32/Rab35/ReepA/S6kII/Sap47/scrib/Smn/Snx16/Spn/Syn/Synd/Synj/Ten-m/Tomosyn/Vap33/Vha100-1/vlc	30
BP	GO:0051640	organelle localization	29/533	232/12531	1.81013069344693e-07	2.91431041644956e-05	2.27287087071908e-05	ArfGAP3/bchs/CG32409/CG6664/DCTN1-p150/didum/egl/ens/fan/Fmr1/Incenp/Khc-73/Klp10A/Lam/LamC/larp/lva/mael/Mink/msn/Msp300/msps/Nup93-1/p115/Rab35/Rok/ssh/tacc/Vap33	29
BP	GO:0006397	mRNA processing	29/533	346/12531	0.000387536005856957	0.00693258854921889	0.0054067262304187	abs/Acn/Ars2/btz/caz/CG1677/CG2926/CG5986/CG7974/exu/FLASH/Fmr1/Gld2/lost/Moca-cyp/mod/Nab2/ncm/nito/Pep/Psi/SF2/Smn/snama/swm/Tdrd3/tho2/tra2/Zn72D	29
MF	GO:0016772	transferase activity, transferring phosphorus-containing groups	29/507	411/12309	0.00334730613778456	0.0439333930584224	0.038427955331803	Ask1/ball/bt/cdi/CG11249/CG14305/CG2100/CG3544/CG5790/CG9222/dco/Erk7/fs(1)h/fwd/Gld2/gskt/Hipk/hppy/msn/p38a/p38b/Pak/Pect/Pi3K68D/Pi4KIIIalpha/Pk34A/Rok/S6kII/sktl	29
BP	GO:0051094	positive regulation of developmental process	28/533	244/12531	1.69503148742626e-06	0.000152824038906351	0.00011918747722113	Ank2/bchs/bun/caz/chico/Cka/Dap160/DCTN1-p150/dl/DnaJ-1/Fmr1/Hipk/Hsp83/kis/lva/mop/p38b/Pak/pcm/pros/shot/simj/Smn/Snx16/Synd/TBPH/tral/yki	28
BP	GO:0045934	negative regulation of nucleobase-containing compound metabolic process	28/533	364/12531	0.00180654528043753	0.0190145682378961	0.0148294629231245	Acn/CG6843/CG9776/Chi/CoRest/Daxx/DnaJ-1/E(bx)/egg/Fmr1/fs(1)h/His1:CG33801/kis/mael/Nab2/NC2alpha/pros/Psi/pzg/rhea/Samuel/sbb/Scm/simj/stwl/su(sable)/swm/TBPH	28
BP	GO:0140694	non-membrane-bounded organelle assembly	27/533	231/12531	1.82002025291839e-06	0.000157781755772232	0.000123054000905818	ball/bt/C3G/Cep97/Cp110/DCTN1-p150/fest/Ge-1/Gorab/Incenp/Klp10A/Klp61F/Lam/larp/mask/Mical/Mlc2/mop/pcm/RacGAP84C/rhea/RpL6/sls/Smn/Synd/tral/up	27
BP	GO:0051130	positive regulation of cellular component organization	27/533	274/12531	4.26280594578807e-05	0.00140649290084683	0.00109692389875973	Ank2/caz/chinmo/CoRest/dco/DCTN1-p150/drpr/egg/garz/Gorab/Jupiter/Lam/larp/lva/msps/Nup98-96/p38b/Pak/Rab35/Rok/shot/simj/Smn/Snx16/Synd/Synj/TBPH	27
BP	GO:0061024	membrane organization	27/533	276/12531	4.83867672393199e-05	0.00145418364476569	0.00113411791283739	ArfGAP3/beta-Spec/cert/drpr/EndoA/fan/Fmr1/kst/Lam/LamC/Lpin/Nost/p115/p47/Pi4KIIIalpha/Rab35/rib/scra/Sec20/Smn/Snap29/Synd/Ten-m/Tom70/Vap33/Vps60/wash	27
BP	GO:0006468	protein phosphorylation	27/533	343/12531	0.00155603428901257	0.0177136428658299	0.0138148711464699	Ask1/Atg17/ball/bt/cdi/CG14305/CG5790/CG9222/chinmo/CycY/Dap160/dco/Erk7/fs(1)h/gskt/Hipk/hppy/Incenp/Madm/msn/p38a/p38b/Pak/Pk34A/Pka-R2/Rok/S6kII	27
BP	GO:0061564	axon development	27/533	350/12531	0.00207893128759179	0.0212032177476556	0.0165363908086606	Ank2/bchs/beta-Spec/brm/CdGAPr/Chi/DCTN1-p150/Fmr1/futsch/HUWE1/jbug/kermit/kis/Mical/msps/Pak/Pka-R2/pros/RhoGEF2/Rok/sbb/Scm/Shc/shot/ssh/Ten-m/Unc-115a	27
BP	GO:0048592	eye morphogenesis	27/533	352/12531	0.00225352037167251	0.0225752663011104	0.0176064515587981	ArfGAP3/bdg/bun/cdi/DCTN1-p150/didum/Efa6/Lam/mask/Nhe2/p47/Pez/phyl/PIG-S/pros/RacGAP84C/Rok/S6kII/scrib/Shc/snama/Synd/tau/Ten-m/Usp47/yki/yrt	27
BP	GO:0090596	sensory organ morphogenesis	27/533	352/12531	0.00225352037167251	0.0225752663011104	0.0176064515587981	ArfGAP3/bdg/bun/cdi/DCTN1-p150/didum/Efa6/Lam/mask/Nhe2/p47/Pez/phyl/PIG-S/pros/RacGAP84C/Rok/S6kII/scrib/Shc/snama/Synd/tau/Ten-m/Usp47/yki/yrt	27
BP	GO:1902531	regulation of intracellular signal transduction	27/533	362/12531	0.00332674387638205	0.0296382636259491	0.0231148836012399	Ask1/chico/Cka/dco/Efa6/garz/Hipk/hppy/HUWE1/key/lig/Lpin/msn/p38b/Pak/Patronin/Pde8/Pez/RhoGAP1A/RhoGEF2/S6kII/Shc/Slmap/sra/Uba1/Usp47/Ziz	27
BP	GO:0051493	regulation of cytoskeleton organization	26/533	169/12531	1.12904612594373e-08	2.54486996787716e-06	1.98474424244845e-06	Akap200/Arpc5/beta-Spec/CG12395/CG16719/chinmo/dco/Efa6/futsch/Gorab/Jupiter/Kank/Lam/LamC/lilli/msps/Nup98-96/p38b/Patronin/RhoGEF2/Rok/shot/ssh/Svil/tacc/TBPH	26
BP	GO:0021700	developmental maturation	26/533	239/12531	1.05397639182518e-05	0.00060914430440358	0.00047507167998598	Ask1/btz/didum/drpr/egl/enc/exu/Fmr1/fs(1)K10/Ge-1/Hsp83/kis/lost/mael/Mical/mop/msps/p38a/p38b/Rok/scrib/sktl/tud/Uba1/Vap33/wek	26
BP	GO:0050808	synapse organization	26/533	310/12531	0.000757301414857345	0.0109420345454388	0.00853369340628722	Ank2/bchs/beta-Spec/caz/drpr/Fmr1/futsch/kis/Mical/nsl1/p38b/Pak/Pi4KIIIalpha/pros/S6kII/simj/Smn/Snx16/Spn/Syn/Synd/Synj/TBPH/Ten-m/Thor/Vap33	26
BP	GO:0051276	chromosome organization	26/533	331/12531	0.00194383032809096	0.0200981355941148	0.0156745371700237	ball/borr/CoRest/DCTN1-p150/dpa/egg/enc/His1:CG33801/Incenp/Klp10A/Klp61F/Mink/msps/mu2/Nup133/Nup93-1/Nup98-96/pzg/RacGAP84C/Rok/sls/Smn/Spindly/Su(var)2-HP2/Upf1/wash	26
BP	GO:0001745	compound eye morphogenesis	26/533	335/12531	0.00229575693268197	0.0228746249194569	0.0178399213634208	ArfGAP3/bdg/bun/cdi/DCTN1-p150/didum/Efa6/Lam/mask/Nhe2/p47/Pez/phyl/PIG-S/pros/RacGAP84C/Rok/S6kII/scrib/Shc/snama/Synd/tau/Ten-m/Usp47/yki	26
BP	GO:0051253	negative regulation of RNA metabolic process	26/533	336/12531	0.00239179046140832	0.0232374814655791	0.0181229132057708	CG6843/CG9776/Chi/CoRest/Daxx/DnaJ-1/E(bx)/egg/Fmr1/fs(1)h/kis/mael/Nab2/NC2alpha/pros/Psi/pzg/rhea/Samuel/sbb/Scm/simj/stwl/su(sable)/swm/TBPH	26
BP	GO:0000280	nuclear division	26/533	337/12531	0.00249123024576494	0.0235934158569503	0.0184005064592103	ball/borr/DCTN1-p150/eIF4G2/fest/fwd/Incenp/Klp10A/Klp61F/Lam/LamC/larp/mael/Mink/msps/orb2/PI31/RacGAP84C/Rok/scra/sls/Spindly/sra/Su(var)2-HP2/Synd/tacc	26
BP	GO:0007409	axonogenesis	26/533	337/12531	0.00249123024576494	0.0235934158569503	0.0184005064592103	Ank2/beta-Spec/brm/CdGAPr/Chi/DCTN1-p150/Fmr1/futsch/HUWE1/jbug/kermit/kis/Mical/msps/Pak/Pka-R2/pros/RhoGEF2/Rok/sbb/Scm/Shc/shot/ssh/Ten-m/Unc-115a	26
BP	GO:0048285	organelle fission	26/533	358/12531	0.00555227287079792	0.043911659827293	0.0342467061652171	ball/borr/DCTN1-p150/eIF4G2/fest/fwd/Incenp/Klp10A/Klp61F/Lam/LamC/larp/mael/Mink/msps/orb2/PI31/RacGAP84C/Rok/scra/sls/Spindly/sra/Su(var)2-HP2/Synd/tacc	26
CC	GO:0099568	cytoplasmic region	26/520	158/12370	2.03482169129466e-09	1.48135019126251e-07	1.13950014712501e-07	btz/CG12395/CG14838/CG15824/CG16719/CG6652/Dap160/DCTN1-p150/Dhc16F/dtr/Fmr1/Gint3/kl-3/Nab2/Patronin/pcm/pros/Rab35/RhoGEF2/Rok/shot/Spn/tral/TTLL3B/Upf1/yki	26
MF	GO:0015631	tubulin binding	26/507	148/12309	3.02908517862089e-10	6.36107887510386e-08	5.56395119651942e-08	beta-Spec/CG12395/CG16719/DCTN1-p150/Efa6/ens/futsch/Incenp/Jupiter/Kank/Klp10A/Klp59D/Klp61F/kst/lva/Mink/msps/Patronin/scra/shot/tacc/tau/TTLL1B/TTLL4A/TTLL6B/wash	26
MF	GO:0016773	phosphotransferase activity, alcohol group as acceptor	26/507	295/12309	0.00021641117968758	0.00605951303125225	0.00530017555866425	Ask1/ball/bt/cdi/CG11249/CG14305/CG3544/CG5790/CG9222/dco/Erk7/fs(1)h/fwd/gskt/Hipk/hppy/msn/p38a/p38b/Pak/Pi3K68D/Pi4KIIIalpha/Pk34A/Rok/S6kII/sktl	26
BP	GO:0006403	RNA localization	25/533	188/12531	3.95565415098061e-07	4.9533580312835e-05	3.86312422932025e-05	btz/CG8149/DCTN1-p150/didum/egl/enc/exu/Fmr1/fs(1)K10/Ge-1/Gle1/Hsp83/HUWE1/lost/mael/msps/Nup133/Nup214/Nup93-1/Nup98-96/Sem1/SF2/swm/tho2/tud	25
BP	GO:0051240	positive regulation of multicellular organismal process	25/533	212/12531	3.73477359164552e-06	0.000267914053427468	0.000208946186533355	Ank2/bchs/bun/caz/chico/Cka/Dap160/DCTN1-p150/Fmr1/Hipk/Hsp83/Ih/kis/lva/mop/p38b/Pak/pros/shot/simj/Smn/Snx16/Synd/tral/yki	25
BP	GO:0090066	regulation of anatomical structure size	25/533	234/12531	2.1214289347647e-05	0.000937588395874438	0.0007312252468642	Arpc5/chico/chinmo/cora/dco/Erk7/Fmr1/garz/hppy/Kank/Lam/LamC/Madm/Ncc69/Nup93-1/Nup98-96/p115/p38a/p38b/RhoGAP1A/rib/shot/ssh/Svil/Thor	25
BP	GO:0051301	cell division	25/533	277/12531	0.000322921724796741	0.00596611121058897	0.00465297049534562	chico/chinmo/Cp110/dco/egg/enc/fwd/Gorab/Incenp/Lam/LamC/loqs/Mink/msps/orb2/pros/Rab35/RacGAP84C/RhoGEF2/Rok/scra/sip2/Smn/stwl/Synd	25
BP	GO:2000026	regulation of multicellular organismal development	25/533	286/12531	0.000521225600406563	0.00839173216654567	0.0065447124261576	Ank2/brm/bun/caz/Chi/Cka/Dap160/DCTN1-p150/Fmr1/Hsp83/lva/mor/msn/Pak/pros/Rab35/RhoGEF2/shot/simj/Smn/Snx16/Spn/Synd/TBPH/yki	25
BP	GO:0010608	post-transcriptional regulation of gene expression	25/533	318/12531	0.00232833138359623	0.0230178023623943	0.0179515854598601	4E-T/Ars2/CG1578/CG1677/egl/eIF3j/eIF4G1/Fmr1/fs(1)K10/Ge-1/Gle1/gw/Iru/larp/Larp4B/mael/Nab2/Not3/orb2/pcm/Rrp45/ssx/Thor/tyf/Upf3	25
BP	GO:0051049	regulation of transport	25/533	323/12531	0.00286632748170499	0.0263702128316859	0.0205661305883881	Cnx99A/dco/drpr/Ent2/Erk7/Fkbp59/garz/Ih/Klp61F/lilli/mop/nemy/nsl1/Nup214/Nup98-96/ReepB/S6kII/scrib/Sec20/Snap29/swm/Tango1/Tomosyn/tral/wash	25
BP	GO:1903047	mitotic cell cycle process	25/533	343/12531	0.00618959284618898	0.0460466741890521	0.0359118039955714	ball/borr/brm/CG8509/DCTN1-p150/dpa/Incenp/Klp10A/Klp61F/Lam/Mink/mor/msps/p115/Patronin/Rab35/RacGAP84C/Rok/scra/sip2/sls/Spindly/Su(var)2-HP2/Synd/tacc	25
CC	GO:0099513	polymeric cytoskeletal fiber	25/520	146/12370	1.78054767962502e-09	1.48135019126251e-07	1.13950014712501e-07	betaTub85D/CG11125/DCTN1-p150/futsch/galla-1/Jupiter/Kank/Khc-73/Klp10A/Klp59D/Klp61F/Lam/LamC/Mical/Mink/Msp300/msps/Pak/Patronin/shot/sip2/Spindly/tacc/Tat/tau	25
MF	GO:0016301	kinase activity	25/507	314/12309	0.00126033074138623	0.0228561835786724	0.0199920001728237	Ask1/ball/bt/cdi/CG14305/CG3544/CG5790/CG9222/dco/Erk7/fs(1)h/fwd/gskt/Hipk/hppy/msn/p38a/p38b/Pak/Pi3K68D/Pi4KIIIalpha/Pk34A/Rok/S6kII/sktl	25
BP	GO:0007015	actin filament organization	24/533	174/12531	3.41436555385093e-07	4.52704703434117e-05	3.53064425692325e-05	Arpc5/bt/cdi/chinmo/cib/dco/didum/jv/Kank/Lam/LamC/Mical/Msp300/Nup98-96/p38b/Pi4KIIIalpha/RhoGEF2/Rok/Smn/Spn/ssh/Svil/up/wash	24
BP	GO:0050803	regulation of synapse structure or activity	24/533	200/12531	4.30011840889854e-06	0.000293711117989615	0.000229065318751533	Ank2/bchs/beta-Spec/caz/drpr/EndoA/Fmr1/futsch/Khc-73/kis/p38b/Pak/Pi4KIIIalpha/S6kII/scrib/simj/Smn/Snx16/Spn/Synd/Synj/TBPH/Ten-m/Thor	24
BP	GO:0008283	cell population proliferation	24/533	310/12531	0.00343560872700897	0.0304086077841647	0.0237156750570004	brm/bun/CG9123/chico/Cka/Dap160/dl/enc/Fmr1/Hsp83/key/Lam/Madm/mor/msps/mtd/nsl1/Pez/pros/scrib/sls/Smn/snama/yki	24
BP	GO:0007018	microtubule-based movement	23/533	211/12531	3.27966266235527e-05	0.00121653617402856	0.000948776635981741	CG14838/CG15824/CG32820/CG6652/DCTN1-p150/Dhc16F/Dhc98D/didum/Dpy-30L2/ens/Fmr1/futsch/hmw/Khc-73/kl-3/Klp10A/Klp59D/Klp61F/lobo/orb2/Pkd2/TTLL3B/Vap33	23
BP	GO:0009798	axis specification	23/533	221/12531	6.78315807155701e-05	0.00191115478666119	0.00149050973414477	btz/didum/dl/egl/enc/exu/Fmr1/fs(1)h/fs(1)K10/Ge-1/Hsp83/lig/lost/mael/msps/Rab35/Rok/Scm/scrib/Shc/sktl/tud/wek	23
BP	GO:0046530	photoreceptor cell differentiation	23/533	233/12531	0.000151523407294552	0.00352096659837032	0.00274600206382965	bdg/BRWD3/bun/cdi/DCTN1-p150/didum/mask/mop/msn/p47/Pez/phyl/PIG-S/pros/S6kII/scrib/Shc/Synd/tau/Ten-m/Usp47/yki/yrt	23
BP	GO:0048638	regulation of developmental growth	23/533	244/12531	0.000298395283709287	0.00561379078105573	0.004378195770963	Ank2/bchs/beta-Spec/caz/chico/Fmr1/futsch/Hipk/kis/lig/p38b/Pak/pcm/Pi4KIIIalpha/sbb/scrib/shot/simj/Smn/Snx16/Synd/TBPH/yki	23
BP	GO:0006338	chromatin remodeling	23/533	288/12531	0.00281273736470338	0.0260901646915284	0.0203477210268774	ADD1/Bap170/brm/CG10038/CG2652/CoRest/Daxx/E(bx)/egg/Fmr1/fs(1)h/His1:CG33801/kis/Lam/LamC/mor/mu2/Nph/Scm/stwl/Su(var)2-HP2/tbrd-2/wash	23
BP	GO:0007417	central nervous system development	23/533	295/12531	0.00379167092344967	0.0323728267479377	0.0252475695460963	bchs/brm/bun/chinmo/cib/cora/Dmtn/Fmr1/Lam/loqs/mask/MCPH1/mop/pros/rib/Scm/shot/Smn/ssh/TBPH/Trc8/Uba1/yki	23
BP	GO:0009894	regulation of catabolic process	23/533	295/12531	0.00379167092344967	0.0323728267479377	0.0252475695460963	Acn/CG1677/CG18304/CG3632/chico/ctrip/dco/Fbl6/Fkbp39/Fmr1/Ge-1/gw/mask/Nab2/Not3/phyl/PI31/Rab32/Rrp45/Sec20/Synj/Upf1/Usp47	23
BP	GO:0008380	RNA splicing	23/533	306/12531	0.00589784825030438	0.0456829895401584	0.0356281663158196	abs/Acn/Ars2/btz/caz/CG1677/CG2926/CG5986/CG7974/exu/lost/Moca-cyp/mod/ncm/nito/Pep/Psi/SF2/Smn/ssx/TBPH/tra2/Zn72D	23
BP	GO:0051656	establishment of organelle localization	22/533	166/12531	2.08433367579662e-06	0.000174003263157244	0.000135705155500209	ArfGAP3/CG32409/CG6664/DCTN1-p150/didum/egl/ens/Fmr1/Incenp/Khc-73/Klp10A/Lam/LamC/lva/Mink/msn/Msp300/msps/Rab35/Rok/ssh/tacc	22
BP	GO:0048469	cell maturation	22/533	207/12531	7.10516696507923e-05	0.00195305443162056	0.00152318726979234	btz/didum/drpr/egl/enc/exu/Fmr1/fs(1)K10/Ge-1/Hsp83/kis/lost/mael/Mical/mop/msps/Rok/scrib/sktl/tud/Uba1/wek	22
BP	GO:0071695	anatomical structure maturation	22/533	210/12531	8.80834083406772e-05	0.0022561363909078	0.0017595609082408	btz/didum/drpr/egl/enc/exu/Fmr1/fs(1)K10/Ge-1/Hsp83/kis/lost/mael/Mical/mop/msps/Rok/scrib/sktl/tud/Uba1/wek	22
BP	GO:0051321	meiotic cell cycle	22/533	259/12531	0.00160087561265447	0.0181325308086591	0.0141415618785134	ball/CG6664/egg/eIF4G2/enc/fest/fwd/Incenp/Klp10A/Lam/LamC/larp/mael/Msh6/msps/Nup93-1/orb2/PI31/scra/sra/Synd/tacc	22
BP	GO:0031329	regulation of cellular catabolic process	22/533	267/12531	0.00234672765822137	0.0230819754030009	0.0180016340181252	Acn/CG1677/CG18304/CG3632/chico/dco/Fbl6/Fkbp39/Fmr1/Ge-1/gw/mask/Nab2/Not3/phyl/PI31/Rab32/Rrp45/Sec20/Synj/Upf1/Usp47	22
BP	GO:0045595	regulation of cell differentiation	22/533	284/12531	0.00493937121223204	0.039761938258468	0.0310103380617576	brm/BRWD3/bun/cdi/Cka/Dap160/DCTN1-p150/dl/DnaJ-1/Fmr1/Hsp83/lva/mask/Mical/mop/mor/nito/pros/S6kII/shot/Usp47/yki	22
CC	GO:0005938	cell cortex	22/520	190/12370	1.5798764423343e-05	0.000335516560753296	0.00025808966211792	beta-Spec/borr/chico/Dap160/DCTN1-p150/Efa6/Gint3/Klp10A/msn/orb2/Patronin/Pez/pros/Rab35/RhoGEF2/Rok/scra/scrib/shot/sktl/Spn/yki	22
MF	GO:0008017	microtubule binding	22/507	119/12309	2.65493511666858e-09	3.71690916333601e-07	3.2511310726924e-07	beta-Spec/CG12395/CG16719/DCTN1-p150/Efa6/ens/futsch/Incenp/Jupiter/Kank/Klp10A/Klp59D/Klp61F/kst/lva/Mink/msps/Patronin/scra/shot/tacc/tau	22
MF	GO:0003682	chromatin binding	22/507	266/12309	0.001495948941982	0.0251319422252976	0.0219825760316513	ADD1/BEAF-32/caz/CoRest/Elys/fs(1)h/His1:CG33801/kis/Lam/LBR/Nph/nsl1/Nup93-1/Nup98-96/pzg/row/Samuel/Scm/Trf2/upSET/wash/woc	22
BP	GO:0007349	cellularization	21/533	117/12531	1.86892698639493e-08	3.51046785611182e-06	2.73781409410486e-06	Capr/cmb/DCTN1-p150/didum/Duba/fan/Fmr1/gudu/hmw/klhl10/kuk/lva/MCPH1/orb2/Osbp/Pif1A/RhoGEF2/scra/tacc/TTLL3B/yuri	21
BP	GO:0044089	positive regulation of cellular component biogenesis	21/533	137/12531	3.11543400443308e-07	4.3888676537451e-05	3.4228781496074e-05	Ank2/caz/chinmo/CoRest/dco/egg/Gorab/Jupiter/Lam/msps/Nup98-96/p38b/Pak/Rab35/Rok/shot/simj/Smn/Snx16/Synd/Synj	21
BP	GO:0060341	regulation of cellular localization	21/533	170/12531	1.08486932907418e-05	0.000610168644981911	0.000475870563265209	Akap200/Cnx99A/didum/enc/Erk7/exu/gw/Klp61F/Lam/mael/mop/Nup214/Nup98-96/pros/Rab35/ReepB/S6kII/swm/Tomosyn/tral/wash	21
BP	GO:0032535	regulation of cellular component size	21/533	172/12531	1.301404914609e-05	0.000666674244892885	0.000519939284066277	Arpc5/chico/chinmo/dco/Erk7/Fmr1/hppy/Kank/Lam/LamC/Madm/Ncc69/Nup93-1/Nup98-96/p38a/p38b/RhoGAP1A/shot/ssh/Svil/Thor	21
BP	GO:0051960	regulation of nervous system development	21/533	220/12531	0.000456522038606649	0.00756618143396607	0.00590086535969894	Ank2/brm/bun/caz/Cka/Dap160/DCTN1-p150/Fmr1/Hsp83/lva/mor/Pak/pros/shot/simj/Smn/Snx16/Spn/Synd/TBPH/yki	21
BP	GO:0034329	cell junction assembly	21/533	238/12531	0.00126473932266606	0.0155777182146956	0.0121490633813766	Ank2/beta-Spec/caz/Fmr1/futsch/kis/kst/Mical/Pak/Pi4KIIIalpha/pros/Rok/scrib/simj/Smn/Snx16/Spn/Syn/Synd/TBPH/Ten-m	21
BP	GO:1903046	meiotic cell cycle process	21/533	241/12531	0.00147919869939907	0.0171861539610593	0.013403482517615	ball/CG6664/eIF4G2/enc/fest/fwd/Incenp/Klp10A/Lam/LamC/larp/mael/Msh6/msps/Nup93-1/orb2/PI31/scra/sra/Synd/tacc	21
CC	GO:0005635	nuclear envelope	21/520	130/12370	1.01982707331344e-07	4.64021318357614e-06	3.56939475659703e-06	Ankle2/btz/Elys/Erk7/FAM21/Gle1/Gp210/kuk/Lam/LamC/LBR/Msp300/Nup133/Nup214/Nup93-1/Nup98-96/PIG-S/RanBP3/wash/yrt/yuri	21
BP	GO:1902903	regulation of supramolecular fiber organization	20/533	118/12531	1.10118758373106e-07	1.90928985671523e-05	1.48905527516669e-05	Arpc5/beta-Spec/chinmo/dco/Efa6/futsch/Jupiter/Kank/Lam/LamC/msps/Nup98-96/p38b/Patronin/RhoGEF2/Rok/shot/ssh/Svil/tacc	20
BP	GO:0048515	spermatid differentiation	20/533	134/12531	9.20318047039583e-07	9.42907671830555e-05	7.35373750505313e-05	CG42355/cmb/didum/Duba/E(bx)/fan/Fmr1/gudu/hmw/klhl10/Klp59D/ms(2)34Fe/ms(3)76Cc/Mst77F/orb2/Osbp/Pif1A/sktl/TTLL3B/yuri	20
BP	GO:0050807	regulation of synapse organization	20/533	165/12531	2.31899113614485e-05	0.000986227551107638	0.000769158926983494	Ank2/bchs/beta-Spec/caz/drpr/Fmr1/futsch/kis/p38b/Pak/Pi4KIIIalpha/S6kII/simj/Smn/Snx16/Spn/Synd/TBPH/Ten-m/Thor	20
BP	GO:0044782	cilium organization	20/533	169/12531	3.29231173982886e-05	0.00121653617402856	0.000948776635981741	Cep97/CG10064/CG13032/CG14838/CG15824/CG6652/Cp110/dtr/Efa6/Fmr1/Gorab/hmw/kl-3/Klp10A/Klp59D/orb2/Rsbp15/shot/TTLL3B/yuri	20
BP	GO:0120031	plasma membrane bounded cell projection assembly	20/533	212/12531	0.000718156719866894	0.01051120289987	0.00819768777975197	Cep97/CG10064/CG13032/CG14838/CG15824/dtr/Efa6/Fmr1/Gorab/hmw/kl-3/Klp10A/Klp59D/orb2/Rab35/Rsbp15/shot/ssh/TTLL3B/Unc-115a	20
BP	GO:0030031	cell projection assembly	20/533	224/12531	0.00141818650290995	0.0166489186331199	0.0129844926527391	Cep97/CG10064/CG13032/CG14838/CG15824/dtr/Efa6/Fmr1/Gorab/hmw/kl-3/Klp10A/Klp59D/orb2/Rab35/Rsbp15/shot/ssh/TTLL3B/Unc-115a	20
CC	GO:0005874	microtubule	20/520	113/12370	4.28093306174063e-08	2.59709939078931e-06	1.99776876214563e-06	betaTub85D/CG11125/DCTN1-p150/futsch/galla-1/Jupiter/Kank/Khc-73/Klp10A/Klp59D/Klp61F/Mink/msps/Patronin/shot/sip2/Spindly/tacc/Tat/tau	20
MF	GO:0003779	actin binding	20/507	123/12309	1.32203994421978e-07	1.38814194143077e-05	1.21418931719133e-05	Akap200/Arpc5/beta-Spec/cib/cora/didum/futsch/jbug/kst/Mical/Msp300/rhea/scra/shot/sls/Spn/ssh/Svil/Unc-115a/zormin	20
MF	GO:0004674	protein serine/threonine kinase activity	20/507	172/12309	2.68750859997401e-05	0.000940628009990902	0.000822754825781516	Ask1/ball/bt/cdi/CG14305/CG5790/CG9222/dco/Erk7/fs(1)h/gskt/Hipk/hppy/msn/p38a/p38b/Pak/Pk34A/Rok/S6kII	20
MF	GO:0004672	protein kinase activity	20/507	218/12309	0.00068345800013968	0.0143526180029333	0.0125540443183552	Ask1/ball/bt/cdi/CG14305/CG5790/CG9222/dco/Erk7/fs(1)h/gskt/Hipk/hppy/msn/p38a/p38b/Pak/Pk34A/Rok/S6kII	20
BP	GO:0007611	learning or memory	19/533	168/12531	9.57518491961134e-05	0.00239805186764489	0.00187024079716385	Ank2/CenG1A/chico/CRMP/Ent2/Fmr1/futsch/Gld2/kis/lilli/nemy/orb2/S6kII/Sap47/scrib/simj/sra/Syn/Tomosyn	19
BP	GO:0050890	cognition	19/533	169/12531	0.000103710155223838	0.00256882076785198	0.00200342347280288	Ank2/CenG1A/chico/CRMP/Ent2/Fmr1/futsch/Gld2/kis/lilli/nemy/orb2/S6kII/Sap47/scrib/simj/sra/Syn/Tomosyn	19
BP	GO:0007528	neuromuscular junction development	19/533	191/12531	0.000505665400458086	0.00819978282469442	0.00639501112279442	Ank2/beta-Spec/caz/drpr/Fmr1/futsch/kis/nsl1/Pak/Pi4KIIIalpha/S6kII/simj/Smn/Snx16/Syn/Synd/TBPH/Ten-m/Vap33	19
BP	GO:2000112	regulation of cellular macromolecule biosynthetic process	19/533	196/12531	0.000695604394981838	0.010315080962428	0.00804473226883428	4E-T/CG1578/egl/eIF3j/eIF4G1/Fmr1/fs(1)K10/Ge-1/Gle1/gw/larp/Larp4B/Not3/orb2/Rrp45/senju/Thor/tyf/Upf3	19
BP	GO:0001754	eye photoreceptor cell differentiation	19/533	209/12531	0.00149904344176051	0.017298489410167	0.0134910929411941	bdg/bun/cdi/DCTN1-p150/didum/mask/p47/Pez/phyl/PIG-S/pros/scrib/Shc/Synd/tau/Ten-m/Usp47/yki/yrt	19
BP	GO:0031399	regulation of protein modification process	19/533	239/12531	0.00661157542888314	0.0483841404789652	0.037734794096984	Ankle2/Atg17/bchs/CG18666/CG6380/chinmo/CoRest/ctrip/CycY/Dap160/dco/I-2/Incenp/p38b/Pka-R2/Rok/senju/upSET/yki	19
CC	GO:0005819	spindle	19/520	122/12370	7.40973814664489e-07	2.69714468537874e-05	2.07472668106057e-05	borr/CG6664/DCTN1-p150/galla-1/Incenp/Khc-73/Klp10A/Klp59D/Klp61F/Map205/Mink/msps/Patronin/RacGAP84C/shot/sip2/sle/ssp3/tacc	19
CC	GO:0005700	polytene chromosome	19/520	236/12370	0.00511244783417939	0.0357871348392557	0.027528565260966	ADD1/BEAF-32/brm/CrebA/D1/egg/Hsp83/nsl1/Nup98-96/Pep/pzg/Scm/sktl/stwl/su(sable)/Su(var)2-HP2/Trf2/upSET/woc	19
BP	GO:0006997	nucleus organization	18/533	86/12531	1.6124374767259e-08	3.30403097503652e-06	2.57681395802129e-06	CG42355/coil/Gp210/kuk/Lam/LamC/LBR/Lpin/Msp300/msps/Mst77F/Nph/Nup93-1/p47/sle/sra/tacc/wash	18
BP	GO:0031032	actomyosin structure organization	18/533	103/12531	2.95970098409805e-07	4.3888676537451e-05	3.4228781496074e-05	ball/bt/C3G/cora/fwd/Lam/mask/Mical/Mlc2/Msp300/rhea/RhoGEF2/Rok/scra/sls/Smn/up/yrt	18
BP	GO:0007051	spindle organization	18/533	135/12531	1.61154816843742e-05	0.000807206571479543	0.000629540454103039	ball/CG8509/DCTN1-p150/dpa/fest/fwd/Incenp/Klp10A/Klp61F/Lam/larp/mop/msps/Patronin/RacGAP84C/Rok/Synd/tacc	18
BP	GO:0048599	oocyte development	18/533	167/12531	0.00026632837038328	0.00520301606764937	0.00405783254703893	btz/didum/egl/enc/exu/Fmr1/fs(1)K10/Ge-1/Hsp83/lost/mael/msps/Rok/scrib/sktl/Smn/tud/wek	18
BP	GO:0007416	synapse assembly	18/533	180/12531	0.000661718675331434	0.00994342596131369	0.00775487851090172	Ank2/beta-Spec/caz/Fmr1/futsch/kis/Mical/Pak/Pi4KIIIalpha/pros/simj/Smn/Snx16/Spn/Syn/Synd/TBPH/Ten-m	18
BP	GO:0006417	regulation of translation	18/533	187/12531	0.00103407792137232	0.0136304773963346	0.0106304101489183	4E-T/CG1578/egl/eIF3j/eIF4G1/Fmr1/fs(1)K10/Ge-1/Gle1/gw/larp/Larp4B/Not3/orb2/Rrp45/Thor/tyf/Upf3	18
BP	GO:0009994	oocyte differentiation	18/533	189/12531	0.00116873473503086	0.0148832095636133	0.0116074160422333	btz/didum/egl/enc/exu/Fmr1/fs(1)K10/Ge-1/Hsp83/lost/mael/msps/Rok/scrib/sktl/Smn/tud/wek	18
BP	GO:0046700	heterocycle catabolic process	18/533	196/12531	0.00176374261663398	0.0188411178099194	0.0146941889238152	CG1677/CG3788/CG6171/CRMP/Fmr1/Ge-1/gw/Nab2/Not3/NTPase/pcm/Rrp45/Sarm/Smg5/su(sable)/Tudor-SN/Upf1/Upf3	18
BP	GO:0044270	cellular nitrogen compound catabolic process	18/533	197/12531	0.00186666865397548	0.0194790330836145	0.0151916990844983	CG1677/CG3788/CG6171/CRMP/Fmr1/Ge-1/gw/Nab2/Not3/NTPase/pcm/Rrp45/Sarm/Smg5/su(sable)/Tudor-SN/Upf1/Upf3	18
BP	GO:0001751	compound eye photoreceptor cell differentiation	18/533	202/12531	0.00246043187355816	0.0234992095042377	0.0183270349190104	bdg/bun/cdi/DCTN1-p150/didum/mask/p47/Pez/phyl/PIG-S/pros/scrib/Shc/Synd/tau/Ten-m/Usp47/yki	18
BP	GO:1901361	organic cyclic compound catabolic process	18/533	210/12531	0.00373517426278871	0.0323728267479377	0.0252475695460963	CG1677/CG3788/CG6171/CRMP/Fmr1/Ge-1/gw/Nab2/Not3/NTPase/pcm/Rrp45/Sarm/Smg5/su(sable)/Tudor-SN/Upf1/Upf3	18
BP	GO:0042127	regulation of cell population proliferation	18/533	219/12531	0.005778340324158	0.0449116520367315	0.0350266001500685	brm/bun/chico/Cka/Dap160/dl/Fmr1/Hsp83/key/Lam/Madm/mor/mtd/Pez/pros/scrib/sls/yki	18
BP	GO:0007350	blastoderm segmentation	18/533	220/12531	0.00605296420131608	0.0460466741890521	0.0359118039955714	btz/Chi/didum/egl/enc/exu/fs(1)h/fs(1)K10/Ge-1/Hsp83/kis/lilli/lost/mael/msps/scrib/Shc/tud	18
BP	GO:0051962	positive regulation of nervous system development	17/533	112/12531	4.76619641912653e-06	0.000306943049391749	0.000239384902855378	Ank2/bun/caz/Cka/Dap160/DCTN1-p150/Fmr1/Hsp83/lva/Pak/pros/shot/simj/Smn/Snx16/Synd/yki	17
BP	GO:0007286	spermatid development	17/533	123/12531	1.71307402615341e-05	0.000821546564882932	0.000640724215828934	CG42355/cmb/didum/Duba/fan/Fmr1/gudu/hmw/klhl10/Klp59D/Mst77F/orb2/Osbp/Pif1A/sktl/TTLL3B/yuri	17
BP	GO:0045927	positive regulation of growth	17/533	130/12531	3.5576056275959e-05	0.00124411881649428	0.00097028834051532	Ank2/bchs/bun/caz/chico/dco/Hipk/kis/p38b/Pak/pcm/shot/simj/Smn/Snx16/Synd/yki	17
BP	GO:0006913	nucleocytoplasmic transport	17/533	134/12531	5.26511834255284e-05	0.00154124373300183	0.00120201608093824	CG32409/CG8149/chinmo/FAM21/Gle1/Gp210/Nup133/Nup214/Nup93-1/Nup98-96/RanBP3/S6kII/Sem1/SF2/swm/tho2/wash	17
BP	GO:0051169	nuclear transport	17/533	134/12531	5.26511834255284e-05	0.00154124373300183	0.00120201608093824	CG32409/CG8149/chinmo/FAM21/Gle1/Gp210/Nup133/Nup214/Nup93-1/Nup98-96/RanBP3/S6kII/Sem1/SF2/swm/tho2/wash	17
BP	GO:0007309	oocyte axis specification	17/533	147/12531	0.000168125936930619	0.00378955861841614	0.00295547699656982	btz/didum/egl/enc/exu/Fmr1/fs(1)K10/Ge-1/Hsp83/lost/mael/msps/Rok/scrib/sktl/tud/wek	17
BP	GO:0007308	oocyte construction	17/533	151/12531	0.000232923479586155	0.00481660112832287	0.00375646751239863	btz/didum/egl/enc/exu/Fmr1/fs(1)K10/Ge-1/Hsp83/lost/mael/msps/Rok/scrib/sktl/tud/wek	17
BP	GO:0060271	cilium assembly	17/533	152/12531	0.000252171348493341	0.00507722257386023	0.00395972619359575	Cep97/CG10064/CG13032/CG14838/CG15824/dtr/Efa6/Fmr1/Gorab/hmw/kl-3/Klp10A/Klp59D/orb2/Rsbp15/shot/TTLL3B	17
BP	GO:0034655	nucleobase-containing compound catabolic process	17/533	182/12531	0.00195318462837213	0.0201026399650721	0.0156780501292067	CG1677/CG3788/CG6171/Fmr1/Ge-1/gw/Nab2/Not3/NTPase/pcm/Rrp45/Sarm/Smg5/su(sable)/Tudor-SN/Upf1/Upf3	17
BP	GO:1902533	positive regulation of intracellular signal transduction	17/533	188/12531	0.00275217514003778	0.0256338957258065	0.0199918768328104	Ask1/chico/Cka/dco/Efa6/Hipk/hppy/lig/Lpin/msn/Pde8/Pez/RhoGAP1A/RhoGEF2/Shc/Slmap/Usp47	17
BP	GO:0007163	establishment or maintenance of cell polarity	17/533	197/12531	0.00444684865571756	0.036447988618136	0.0284257885360702	bdg/btz/CG6664/DCTN1-p150/egl/Khc-73/Klp10A/lig/mael/msps/Pi4KIIIalpha/rib/Rok/scrib/Shc/sktl/yrt	17
BP	GO:0140013	meiotic nuclear division	17/533	198/12531	0.00467904768128762	0.0379373146533176	0.0295873140013265	ball/eIF4G2/fest/fwd/Incenp/Klp10A/Lam/LamC/larp/mael/msps/orb2/PI31/scra/sra/Synd/tacc	17
BP	GO:0010628	positive regulation of gene expression	17/533	199/12531	0.00492109077716369	0.0397567692176594	0.0310063067265171	dl/Fmr1/Hipk/key/larp/Larp4B/mop/nito/Nup98-96/orb2/pros/senju/swm/tra2/tyf/Uba2/Upf3	17
BP	GO:0019439	aromatic compound catabolic process	17/533	203/12531	0.00599387564249692	0.0457972735531798	0.0357172964245133	CG1677/CG3788/CG6171/Fmr1/Ge-1/gw/Nab2/Not3/NTPase/pcm/Rrp45/Sarm/Smg5/su(sable)/Tudor-SN/Upf1/Upf3	17
CC	GO:0015629	actin cytoskeleton	17/520	126/12370	2.0271801546198e-05	0.000388365040148214	0.000298742338575549	Acam/Arpc5/beta-Spec/didum/jv/kst/Mical/Mlc2/Msp300/Pak/RhoGEF2/Rok/scra/Spn/Svil/Unc-115a/up	17
CC	GO:0005681	spliceosomal complex	17/520	191/12370	0.00287369308340753	0.0220637442381122	0.016972110952394	abs/Acn/Ars2/caz/CG1677/CG4622/CG5986/CG7974/exu/lost/Moca-cyp/ncm/nito/Pep/SF2/tra2/Zn72D	17
CC	GO:0005929	cilium	17/520	192/12370	0.00303390677264137	0.022537593168193	0.0173366101293793	CG12395/CG14838/CG15824/CG16719/CG6652/Dhc16F/Dhc98D/dtr/kl-3/lobo/Mst77F/Pkd2/Rsbp15/TTLL1B/TTLL3B/TTLL4A/TTLL6B	17
BP	GO:0043254	regulation of protein-containing complex assembly	16/533	97/12531	2.98058196930976e-06	0.000231663164097386	0.000180674115744003	4E-T/Arpc5/chinmo/dco/Efa6/Jupiter/Kank/Lam/LamC/msps/Nup98-96/p38b/PI31/ssh/Svil/Thor	16
BP	GO:0015931	nucleobase-containing compound transport	16/533	115/12531	2.77496170732551e-05	0.00111692208719852	0.000871087603615338	CG8149/DCTN1-p150/egl/Ent2/Fmr1/Gle1/HUWE1/Nup133/Nup214/Nup93-1/Nup98-96/Sem1/senju/SF2/swm/tho2	16
BP	GO:0009953	dorsal/ventral pattern formation	16/533	156/12531	0.000988122007041005	0.0131013353168849	0.0102177322090308	CG8149/CrebA/dl/drpr/egl/enc/Fmr1/fs(1)K10/lig/lilli/mael/sbb/Shc/sktl/tral/wek	16
BP	GO:0022411	cellular component disassembly	16/533	158/12531	0.00113243771380062	0.0145029239028783	0.0113108312323387	Atg17/beta-Spec/EndoA/Fmr1/futsch/Gle1/Klp10A/mask/Mical/Patronin/shot/Snap29/Svil/tacc/Vha100-1/Vps13D	16
BP	GO:0120035	regulation of plasma membrane bounded cell projection organization	16/533	158/12531	0.00113243771380062	0.0145029239028783	0.0113108312323387	Cep97/DCTN1-p150/Fmr1/Gorab/HUWE1/Klp59D/lva/Pak/pros/Rab35/RhoGEF2/Rok/Shc/shot/ssh/TBPH	16
BP	GO:0009948	anterior/posterior axis specification	16/533	161/12531	0.00138212864228948	0.0163105652341387	0.0127206108163319	btz/didum/egl/enc/exu/fs(1)h/fs(1)K10/Ge-1/Hsp83/lost/mael/msps/Scm/scrib/Shc/tud	16
BP	GO:0051129	negative regulation of cellular component organization	16/533	161/12531	0.00138212864228948	0.0163105652341387	0.0127206108163319	4E-T/beta-Spec/Cep97/Efa6/Fmr1/Kank/mask/Patronin/pros/shot/Spn/ssh/Svil/tacc/TBPH/Thor	16
BP	GO:0031344	regulation of cell projection organization	16/533	162/12531	0.0014750391559128	0.0171861539610593	0.013403482517615	Cep97/DCTN1-p150/Fmr1/Gorab/HUWE1/Klp59D/lva/Pak/pros/Rab35/RhoGEF2/Rok/Shc/shot/ssh/TBPH	16
BP	GO:0022603	regulation of anatomical structure morphogenesis	16/533	187/12531	0.00617057593454588	0.0460466741890521	0.0359118039955714	BRWD3/dco/DCTN1-p150/Fmr1/Hipk/HUWE1/lva/msn/Pak/pros/Rab35/RhoGEF2/rib/Rok/shot/ssh	16
CC	GO:0032838	plasma membrane bounded cell projection cytoplasm	16/520	82/12370	2.41113886391503e-07	9.75171718294522e-06	7.50132090995786e-06	btz/CG12395/CG14838/CG15824/CG16719/CG6652/DCTN1-p150/Dhc16F/dtr/Fmr1/kl-3/Nab2/pcm/tral/TTLL3B/Upf1	16
CC	GO:0036464	cytoplasmic ribonucleoprotein granule	16/520	103/12370	5.73285472610115e-06	0.000150714549980942	0.00011593426921611	4E-T/btz/exu/Fmr1/Ge-1/gw/larp/Larp4B/lig/mael/Not3/pcm/ssx/tral/tud/Upf1	16
CC	GO:0035770	ribonucleoprotein granule	16/520	108/12370	1.07019493425043e-05	0.000259700637378104	0.00019976972106008	4E-T/btz/exu/Fmr1/Ge-1/gw/larp/Larp4B/lig/mael/Not3/pcm/ssx/tral/tud/Upf1	16
BP	GO:0001578	microtubule bundle formation	15/533	76/12531	5.710033053482e-07	6.77390236976233e-05	5.28296686942656e-05	bchs/CG14838/CG15824/dtr/Efa6/Fmr1/hmw/kl-3/Klp59D/Klp61F/orb2/Rsbp15/shot/TTLL3B/wash	15
BP	GO:0051258	protein polymerization	15/533	102/12531	2.52806575683003e-05	0.00105153509866023	0.000820092287284635	Arpc5/CG32820/chinmo/dco/Efa6/ens/Jupiter/Kank/Lam/LamC/msps/Nup98-96/p38b/ssh/Svil	15
BP	GO:0048639	positive regulation of developmental growth	15/533	107/12531	4.49371600251523e-05	0.00140649290084683	0.00109692389875973	Ank2/bchs/caz/chico/Hipk/kis/p38b/Pak/pcm/shot/simj/Smn/Snx16/Synd/yki	15
BP	GO:1904396	regulation of neuromuscular junction development	15/533	125/12531	0.000267443583825961	0.00520301606764937	0.00405783254703893	Ank2/beta-Spec/caz/drpr/Fmr1/futsch/kis/Pak/Pi4KIIIalpha/S6kII/simj/Smn/Snx16/Synd/TBPH	15
BP	GO:1901888	regulation of cell junction assembly	15/533	131/12531	0.000445864641138464	0.00755623233929396	0.00589310606016014	Ank2/beta-Spec/caz/Fmr1/futsch/kis/Pak/Pi4KIIIalpha/Rok/simj/Smn/Snx16/Spn/Synd/TBPH	15
BP	GO:0007351	tripartite regional subdivision	15/533	141/12531	0.00096844294373225	0.0131013353168849	0.0102177322090308	btz/didum/egl/enc/exu/fs(1)h/fs(1)K10/Ge-1/Hsp83/lost/mael/msps/scrib/Shc/tud	15
BP	GO:0008595	anterior/posterior axis specification, embryo	15/533	141/12531	0.00096844294373225	0.0131013353168849	0.0102177322090308	btz/didum/egl/enc/exu/fs(1)h/fs(1)K10/Ge-1/Hsp83/lost/mael/msps/scrib/Shc/tud	15
BP	GO:0040029	epigenetic regulation of gene expression	15/533	143/12531	0.0011192837521329	0.0145029239028783	0.0113108312323387	ADD1/CG10038/CoRest/egg/Fmr1/Lam/LamC/loqs/mu2/Nup93-1/ocm/Scm/Su(var)2-HP2/upSET/wash	15
BP	GO:0000578	embryonic axis specification	15/533	144/12531	0.00120183941654198	0.0151337767870705	0.0118028334350197	btz/didum/egl/enc/exu/fs(1)h/fs(1)K10/Ge-1/Hsp83/lost/mael/msps/scrib/Shc/tud	15
BP	GO:0051124	synaptic assembly at neuromuscular junction	15/533	149/12531	0.00169556035749062	0.0184258895202225	0.0143703523554717	Ank2/beta-Spec/caz/Fmr1/futsch/kis/Pak/Pi4KIIIalpha/simj/Smn/Snx16/Syn/Synd/TBPH/Ten-m	15
BP	GO:0007264	small GTPase mediated signal transduction	15/533	172/12531	0.00663296335758663	0.0483841404789652	0.037734794096984	C3G/CdGAPr/Cka/CRMP/Efa6/garz/Rab32/Rab35/RacGAP84C/RhoGAP1A/RhoGEF2/Rok/Slmap/Uba1/Ziz	15
CC	GO:0098793	presynapse	15/520	174/12370	0.00662589142084719	0.0401777940065106	0.0309059953896235	Ank2/bchs/Dap160/DCTN1-p150/dl/EndoA/Mical/orb2/ReepA/S6kII/Syn/Synd/Synj/Vap33/Vha100-1	15
CC	GO:0045177	apical part of cell	15/520	178/12370	0.00811745006911099	0.0454577203870215	0.0349674772207858	bbg/cdi/Dap160/ens/Gint3/kst/Nhe2/Pez/pros/Rab35/RhoGEF2/Rok/sktl/Spn/ssh	15
MF	GO:0090079	translation regulator activity, nucleic acid binding	15/507	92/12309	4.75289695493403e-06	0.000249527090134037	0.000218258031219997	eEF1beta/eEF2/eIF2Bdelta/eIF3g1/eIF3j/eIF4B/eIF4E7/eIF4G1/eIF4G2/eIF4H1/eIF4H2/eIF5B/Fmr1/NAT1/orb2	15
MF	GO:0042393	histone binding	15/507	96/12309	8.1546392539629e-06	0.000342494848666442	0.000299575694698216	ADD1/brm/CG17440/CG2652/Daxx/Dek/E(bx)/fs(1)h/kis/mor/Nph/Samuel/Scm/tbrd-2/upSET	15
MF	GO:0005543	phospholipid binding	15/507	144/12309	0.000868685594290035	0.0165839977091734	0.0145058025075226	beta-Spec/cert/CG5973/drpr/Efa6/EndoA/FAM21/Gle1/kst/Nost/Pi3K68D/rush/Snx16/Svil/Synd	15
BP	GO:0031023	microtubule organizing center organization	14/533	85/12531	1.25603454355149e-05	0.000658395781666292	0.000513482910093265	Cep97/Cp110/DCTN1-p150/ens/Gorab/Hsp83/Klp10A/Klp61F/mael/Map205/msps/Patronin/Rcd7/yuri	14
BP	GO:0051168	nuclear export	14/533	88/12531	1.89113111132131e-05	0.000869920311207801	0.000678450903524508	CG32409/CG8149/FAM21/Gle1/Nup133/Nup214/Nup93-1/Nup98-96/RanBP3/Sem1/SF2/swm/tho2/wash	14
BP	GO:0003341	cilium movement	14/533	93/12531	3.58774281597731e-05	0.00124411881649428	0.00097028834051532	CG14838/CG15824/CG32820/Dhc16F/Dhc98D/Dpy-30L2/Fmr1/hmw/kl-3/Klp59D/lobo/orb2/Pkd2/TTLL3B	14
BP	GO:0050657	nucleic acid transport	14/533	95/12531	4.57317393928568e-05	0.00140649290084683	0.00109692389875973	CG8149/DCTN1-p150/egl/Fmr1/Gle1/HUWE1/Nup133/Nup214/Nup93-1/Nup98-96/Sem1/SF2/swm/tho2	14
BP	GO:0050658	RNA transport	14/533	95/12531	4.57317393928568e-05	0.00140649290084683	0.00109692389875973	CG8149/DCTN1-p150/egl/Fmr1/Gle1/HUWE1/Nup133/Nup214/Nup93-1/Nup98-96/Sem1/SF2/swm/tho2	14
BP	GO:0051236	establishment of RNA localization	14/533	97/12531	5.78764880661824e-05	0.00167248210386122	0.00130436889433906	CG8149/DCTN1-p150/egl/Fmr1/Gle1/HUWE1/Nup133/Nup214/Nup93-1/Nup98-96/Sem1/SF2/swm/tho2	14
BP	GO:0000910	cytokinesis	14/533	111/12531	0.00025228435149616	0.00507722257386023	0.00395972619359575	Cp110/fwd/Gorab/Incenp/Lam/LamC/Mink/Rab35/RacGAP84C/RhoGEF2/Rok/scra/sip2/Synd	14
BP	GO:0032970	regulation of actin filament-based process	14/533	114/12531	0.00033389397409538	0.00606933078718537	0.00473347144939969	Akap200/Arpc5/chinmo/dco/Kank/Lam/LamC/Nup98-96/p38b/Rab35/RhoGEF2/Rok/ssh/Svil	14
BP	GO:0051963	regulation of synapse assembly	14/533	126/12531	0.000924112850061553	0.0128823790017339	0.0100469681655516	Ank2/beta-Spec/caz/Fmr1/futsch/kis/Pak/Pi4KIIIalpha/simj/Smn/Snx16/Spn/Synd/TBPH	14
BP	GO:0006457	protein folding	14/533	138/12531	0.00222130835833547	0.0224521481600365	0.0175104317131	CCT7/CG1416/Cnx14D/Cnx99A/DnaJ-1/Fkbp59/Hsp26/Hsp27/Hsp83/Moca-cyp/mrj/Stip1/Tpr2/zda	14
BP	GO:0007265	Ras protein signal transduction	14/533	147/12531	0.00396964332002059	0.0335115207615222	0.0261356370764218	C3G/Cka/CRMP/Efa6/garz/Rab32/Rab35/RacGAP84C/RhoGAP1A/RhoGEF2/Rok/Slmap/Uba1/Ziz	14
MF	GO:0008135	translation factor activity, RNA binding	14/507	73/12309	1.33471865095647e-06	0.000112116366680343	9.80666966702753e-05	eEF1beta/eEF2/eIF2Bdelta/eIF3g1/eIF3j/eIF4B/eIF4E7/eIF4G1/eIF4G2/eIF4H1/eIF4H2/eIF5B/NAT1/orb2	14
BP	GO:0032271	regulation of protein polymerization	13/533	69/12531	5.58240554351092e-06	0.000349520613752045	0.00027259114788489	Arpc5/chinmo/dco/Efa6/Jupiter/Kank/Lam/LamC/msps/Nup98-96/p38b/ssh/Svil	13
BP	GO:0006413	translational initiation	13/533	76/12531	1.67947411776176e-05	0.000821546564882932	0.000640724215828934	CG11726/eIF2Bdelta/eIF3g1/eIF3j/eIF4B/eIF4E7/eIF4G1/eIF4H1/eIF4H2/eIF5B/Gle1/NAT1/Thor	13
BP	GO:0007028	cytoplasm organization	13/533	95/12531	0.000183491604755481	0.00405480467763583	0.00316234241425855	btz/chico/didum/egl/enc/exu/fs(1)K10/Ge-1/Hsp83/lost/mael/scrib/tud	13
BP	GO:0007314	oocyte anterior/posterior axis specification	13/533	108/12531	0.00065485881780335	0.00990638775388423	0.00772599241067887	btz/didum/egl/enc/exu/fs(1)K10/Ge-1/Hsp83/lost/mael/msps/scrib/tud	13
BP	GO:0008358	maternal determination of anterior/posterior axis, embryo	13/533	111/12531	0.000850607102103536	0.0119829275508836	0.00934548592442701	btz/didum/egl/enc/exu/fs(1)K10/Ge-1/Hsp83/lost/mael/msps/scrib/tud	13
BP	GO:0032956	regulation of actin cytoskeleton organization	13/533	112/12531	0.000925885269867301	0.0128823790017339	0.0100469681655516	Akap200/Arpc5/chinmo/dco/Kank/Lam/LamC/Nup98-96/p38b/RhoGEF2/Rok/ssh/Svil	13
BP	GO:0045814	negative regulation of gene expression, epigenetic	13/533	116/12531	0.00128518644051504	0.0157435338963092	0.0122783830415338	ADD1/CG10038/CoRest/egg/Fmr1/Lam/LamC/mu2/Nup93-1/Scm/Su(var)2-HP2/upSET/wash	13
BP	GO:0008582	regulation of synaptic assembly at neuromuscular junction	13/533	119/12531	0.0016250788638132	0.0182235211892286	0.0142125252818436	Ank2/beta-Spec/caz/Fmr1/futsch/kis/Pak/Pi4KIIIalpha/simj/Smn/Snx16/Synd/TBPH	13
BP	GO:0045597	positive regulation of cell differentiation	13/533	119/12531	0.0016250788638132	0.0182235211892286	0.0142125252818436	bun/Cka/Dap160/DCTN1-p150/dl/DnaJ-1/Fmr1/Hsp83/lva/mop/pros/shot/yki	13
BP	GO:0010638	positive regulation of organelle organization	13/533	120/12531	0.00175370163352153	0.0188230641997978	0.0146801089121853	chinmo/CoRest/dco/egg/Gorab/Jupiter/Lam/larp/msps/Nup98-96/p38b/Rok/Synj	13
BP	GO:0000070	mitotic sister chromatid segregation	13/533	123/12531	0.00219100998111001	0.0222456598982971	0.0173493915052334	ball/borr/DCTN1-p150/Incenp/Klp10A/Klp61F/Mink/msps/RacGAP84C/Rok/sls/Spindly/Su(var)2-HP2	13
BP	GO:0006401	RNA catabolic process	13/533	124/12531	0.00235530361255111	0.0230819754030009	0.0180016340181252	CG1677/Fmr1/Ge-1/gw/Nab2/Not3/pcm/Rrp45/Smg5/su(sable)/Tudor-SN/Upf1/Upf3	13
BP	GO:0000819	sister chromatid segregation	13/533	137/12531	0.00557276296171139	0.0439196073975437	0.0342529044757381	ball/borr/DCTN1-p150/Incenp/Klp10A/Klp61F/Mink/msps/RacGAP84C/Rok/sls/Spindly/Su(var)2-HP2	13
CC	GO:0030016	myofibril	13/520	70/12370	5.79671346080548e-06	0.000150714549980942	0.00011593426921611	ball/bt/mask/Mf/mib2/Mlc2/Msp300/rhea/sls/Smn/TBPH/up/zormin	13
CC	GO:0043292	contractile fiber	13/520	75/12370	1.27556650580299e-05	0.000290191380070181	0.000223224138515524	ball/bt/mask/Mf/mib2/Mlc2/Msp300/rhea/sls/Smn/TBPH/up/zormin	13
CC	GO:0005875	microtubule associated complex	13/520	105/12370	0.000445602481874222	0.00463426581149191	0.00356481985499378	borr/CG14838/DCTN1-p150/Dhc16F/Dhc98D/futsch/Incenp/Jupiter/kl-3/Klp10A/Klp59D/Klp61F/Map205	13
BP	GO:0030317	flagellated sperm motility	12/533	57/12531	3.80357129976885e-06	0.000267914053427468	0.000208946186533355	CG14838/CG32820/Dhc16F/Dhc98D/Dpy-30L2/Fmr1/hmw/kl-3/Klp59D/lobo/orb2/Pkd2	12
BP	GO:0097722	sperm motility	12/533	57/12531	3.80357129976885e-06	0.000267914053427468	0.000208946186533355	CG14838/CG32820/Dhc16F/Dhc98D/Dpy-30L2/Fmr1/hmw/kl-3/Klp59D/lobo/orb2/Pkd2	12
BP	GO:0007291	sperm individualization	12/533	58/12531	4.61318252902478e-06	0.000305826865306525	0.000238514390819547	cmb/didum/Duba/fan/gudu/hmw/klhl10/orb2/Osbp/Pif1A/TTLL3B/yuri	12
BP	GO:0035082	axoneme assembly	12/533	63/12531	1.13696020804083e-05	0.000610168644981911	0.000475870563265209	CG14838/CG15824/dtr/Efa6/Fmr1/hmw/kl-3/Klp59D/orb2/Rsbp15/shot/TTLL3B	12
BP	GO:0060294	cilium movement involved in cell motility	12/533	63/12531	1.13696020804083e-05	0.000610168644981911	0.000475870563265209	CG14838/CG32820/Dhc16F/Dhc98D/Dpy-30L2/Fmr1/hmw/kl-3/Klp59D/lobo/orb2/Pkd2	12
BP	GO:0032886	regulation of microtubule-based process	12/533	69/12531	2.97685997211019e-05	0.00117716532932217	0.000918071311804991	beta-Spec/Efa6/ens/futsch/Gorab/Jupiter/Lam/msps/Patronin/shot/tacc/TBPH	12
BP	GO:0001539	cilium or flagellum-dependent cell motility	12/533	71/12531	4.00143729678315e-05	0.00134615517417153	0.00104986650206251	CG14838/CG32820/Dhc16F/Dhc98D/Dpy-30L2/Fmr1/hmw/kl-3/Klp59D/lobo/orb2/Pkd2	12
BP	GO:0060285	cilium-dependent cell motility	12/533	71/12531	4.00143729678315e-05	0.00134615517417153	0.00104986650206251	CG14838/CG32820/Dhc16F/Dhc98D/Dpy-30L2/Fmr1/hmw/kl-3/Klp59D/lobo/orb2/Pkd2	12
BP	GO:0007098	centrosome cycle	12/533	80/12531	0.000132978307568765	0.0031886500559574	0.00248682837222662	Cep97/Cp110/DCTN1-p150/ens/Gorab/Hsp83/Klp10A/Klp61F/Map205/msps/Patronin/Rcd7	12
BP	GO:0007030	Golgi organization	12/533	86/12531	0.000267768351307599	0.00520301606764937	0.00405783254703893	Cog1/Erk7/fwd/garz/hppy/Klp61F/Osbp/p115/p47/RhoGAP1A/Snap29/Tango1	12
BP	GO:0051146	striated muscle cell differentiation	12/533	87/12531	0.000298870849035798	0.00561379078105573	0.004378195770963	ball/bt/C3G/mask/mib2/Mical/Mlc2/rhea/Rok/sls/Smn/up	12
BP	GO:0007315	pole plasm assembly	12/533	88/12531	0.000332984363893897	0.00606933078718537	0.00473347144939969	btz/didum/egl/enc/exu/fs(1)K10/Ge-1/Hsp83/lost/mael/scrib/tud	12
BP	GO:0032984	protein-containing complex disassembly	12/533	90/12531	0.000411176432211046	0.00712916675541305	0.00556003758536394	beta-Spec/EndoA/futsch/Gle1/Klp10A/Mical/Patronin/shot/Snap29/Svil/tacc/Vha100-1	12
BP	GO:0007140	male meiotic nuclear division	12/533	91/12531	0.000455751982227781	0.00756618143396607	0.00590086535969894	eIF4G2/fest/fwd/Incenp/Lam/LamC/larp/mael/orb2/PI31/scra/Synd	12
BP	GO:1902850	microtubule cytoskeleton organization involved in mitosis	12/533	91/12531	0.000455751982227781	0.00756618143396607	0.00590086535969894	ball/CG8509/DCTN1-p150/dpa/Klp10A/Klp61F/Mink/msps/Patronin/RacGAP84C/Rok/tacc	12
BP	GO:0008298	intracellular mRNA localization	12/533	95/12531	0.000676984313947565	0.0101054479711113	0.00788123948617939	btz/didum/egl/enc/exu/fs(1)K10/Ge-1/Hsp83/lost/mael/msps/tud	12
BP	GO:0061640	cytoskeleton-dependent cytokinesis	12/533	99/12531	0.000981848065089704	0.0131013353168849	0.0102177322090308	fwd/Incenp/Lam/LamC/Mink/Rab35/RacGAP84C/RhoGEF2/Rok/scra/sip2/Synd	12
BP	GO:0042692	muscle cell differentiation	12/533	110/12531	0.00245114192804397	0.0234992095042377	0.0183270349190104	ball/bt/C3G/mask/mib2/Mical/Mlc2/rhea/Rok/sls/Smn/up	12
BP	GO:0032880	regulation of protein localization	12/533	112/12531	0.00285145745491042	0.0263409225547873	0.0205432870996566	Akap200/Erk7/gw/Klp61F/Lam/mop/Nup214/pros/Rab35/S6kII/Tomosyn/tral	12
BP	GO:0010975	regulation of neuron projection development	12/533	115/12531	0.00354994718789537	0.0311345562704909	0.0242818423255592	DCTN1-p150/Fmr1/HUWE1/lva/Pak/pros/RhoGEF2/Rok/Shc/shot/ssh/TBPH	12
BP	GO:0070828	heterochromatin organization	12/533	117/12531	0.00408784533073658	0.0340000124556467	0.0265166117783262	ADD1/CG10038/CoRest/egg/Fmr1/Lam/LamC/mu2/Scm/stwl/Su(var)2-HP2/wash	12
BP	GO:0007613	memory	12/533	122/12531	0.00572205014870888	0.0446280312636326	0.0348054042919098	Ank2/CenG1A/CRMP/Fmr1/Gld2/kis/nemy/orb2/scrib/sra/Syn/Tomosyn	12
BP	GO:0016331	morphogenesis of embryonic epithelium	12/533	124/12531	0.00650540714320288	0.0480760252484567	0.0374944950100045	Cka/cora/kuk/msn/Pak/pcm/RhoGEF2/rib/Rok/scrib/shot/yrt	12
CC	GO:0030017	sarcomere	12/520	66/12370	1.65914782790091e-05	0.000335516560753296	0.00025808966211792	ball/bt/mask/Mf/mib2/Msp300/rhea/sls/Smn/TBPH/up/zormin	12
CC	GO:0031594	neuromuscular junction	12/520	86/12370	0.000240166338553385	0.00267959587403305	0.00206122759541004	Ank2/bchs/beta-Spec/dl/futsch/Pak/S6kII/scrib/Smn/Snx16/Ten-m/Tomosyn	12
CC	GO:0071013	catalytic step 2 spliceosome	12/520	126/12370	0.00673309185273941	0.0401777940065106	0.0309059953896235	abs/Acn/Ars2/caz/CG1677/CG4622/lost/Moca-cyp/ncm/Pep/SF2/Zn72D	12
MF	GO:0019900	kinase binding	12/507	109/12309	0.00173422697491559	0.0280144357486365	0.0245038548277547	Atg17/ball/Cka/CycY/futsch/mask/Msp300/Pka-R2/S6kII/Shc/Slmap/yki	12
BP	GO:0051647	nucleus localization	11/533	44/12531	1.589425139424e-06	0.000149273511010904	0.000116418420299916	DCTN1-p150/egl/ens/Lam/LamC/mael/msn/Msp300/Rok/ssh/tacc	11
BP	GO:0031109	microtubule polymerization or depolymerization	11/533	65/12531	8.25446530101141e-05	0.00216343776610229	0.00168726524512718	beta-Spec/CG32820/Efa6/ens/futsch/Jupiter/Klp10A/msps/Patronin/shot/tacc	11
BP	GO:0007052	mitotic spindle organization	11/533	71/12531	0.000187542811520566	0.00409939776369744	0.00319712056478528	ball/CG8509/DCTN1-p150/dpa/Klp10A/Klp61F/msps/Patronin/RacGAP84C/Rok/tacc	11
BP	GO:0008154	actin polymerization or depolymerization	11/533	73/12531	0.00024139168845042	0.0049463351433386	0.00385764707858566	Arpc5/chinmo/dco/Kank/Lam/LamC/Mical/Nup98-96/p38b/ssh/Svil	11
BP	GO:0060811	intracellular mRNA localization involved in anterior/posterior axis specification	11/533	78/12531	0.000435691167323092	0.00743975675110795	0.00580226674186255	btz/didum/egl/enc/exu/fs(1)K10/Ge-1/Hsp83/lost/mael/msps	11
BP	GO:0060810	intracellular mRNA localization involved in pattern specification process	11/533	81/12531	0.000605456887066241	0.00934725906470758	0.00728992791204486	btz/didum/egl/enc/exu/fs(1)K10/Ge-1/Hsp83/lost/mael/msps	11
BP	GO:0110053	regulation of actin filament organization	11/533	81/12531	0.000605456887066241	0.00934725906470758	0.00728992791204486	Arpc5/chinmo/dco/Kank/Lam/LamC/Nup98-96/p38b/Rok/ssh/Svil	11
BP	GO:0035329	hippo signaling	11/533	84/12531	0.000827087766225175	0.0117990875004528	0.00920210905793499	Cka/dco/Hipk/hppy/lig/msn/p38b/Patronin/Pez/Slmap/yki	11
BP	GO:0008284	positive regulation of cell population proliferation	11/533	89/12531	0.00134371344802409	0.0161529797903101	0.0125977099191229	brm/bun/chico/Cka/Dap160/dl/Fmr1/Hsp83/mtd/pros/yki	11
BP	GO:0006402	mRNA catabolic process	11/533	104/12531	0.00464014656717381	0.0377577269401074	0.029447253532891	Fmr1/Ge-1/gw/Nab2/Not3/pcm/Rrp45/Smg5/Tudor-SN/Upf1/Upf3	11
BP	GO:0008361	regulation of cell size	11/533	104/12531	0.00464014656717381	0.0377577269401074	0.029447253532891	chico/Erk7/Fmr1/hppy/Madm/Ncc69/p38a/p38b/RhoGAP1A/shot/Thor	11
CC	GO:0099738	cell cortex region	11/520	79/12370	0.000440925408616004	0.00463426581149191	0.00356481985499378	Dap160/DCTN1-p150/Gint3/Patronin/pros/Rab35/RhoGEF2/Rok/shot/Spn/yki	11
CC	GO:0098791	Golgi apparatus subcompartment	11/520	109/12370	0.00606049727583269	0.0392079402695321	0.0301599540534863	CG15099/CG3652/garz/GCC185/Golgin245/Gorab/lva/p115/Rab32/senju/Tango1	11
MF	GO:0140030	modification-dependent protein binding	11/507	48/12309	2.93873163443798e-06	0.000176323898066279	0.000154228171491557	ADD1/CG17440/CG7546/E(bx)/fs(1)h/key/Npl4/Rad23/tbrd-2/upSET/Vps13D	11
MF	GO:0003743	translation initiation factor activity	11/507	51/12309	5.53769537876311e-06	0.000258425784342279	0.00022604160084074	eIF2Bdelta/eIF3g1/eIF3j/eIF4B/eIF4E7/eIF4G1/eIF4G2/eIF4H1/eIF4H2/eIF5B/NAT1	11
BP	GO:0007097	nuclear migration	10/533	37/12531	2.19675213773302e-06	0.000176838547087508	0.000137916393609554	DCTN1-p150/egl/ens/Lam/LamC/msn/Msp300/Rok/ssh/tacc	10
BP	GO:0070507	regulation of microtubule cytoskeleton organization	10/533	47/12531	2.22528029925653e-05	0.00096457342202389	0.00075227087039644	beta-Spec/Efa6/futsch/Jupiter/Lam/msps/Patronin/shot/tacc/TBPH	10
BP	GO:0030239	myofibril assembly	10/533	49/12531	3.27134672708248e-05	0.00121653617402856	0.000948776635981741	ball/bt/C3G/mask/Mical/Mlc2/rhea/sls/Smn/up	10
BP	GO:0055002	striated muscle cell development	10/533	49/12531	3.27134672708248e-05	0.00121653617402856	0.000948776635981741	ball/bt/C3G/mask/Mical/Mlc2/rhea/sls/Smn/up	10
BP	GO:0006405	RNA export from nucleus	10/533	54/12531	7.86882005166928e-05	0.00211146671386459	0.00164673301833179	CG8149/Gle1/Nup133/Nup214/Nup93-1/Nup98-96/Sem1/SF2/swm/tho2	10
BP	GO:0030833	regulation of actin filament polymerization	10/533	58/12531	0.000147281814331394	0.00345805426565585	0.00269693673172618	Arpc5/chinmo/dco/Kank/Lam/LamC/Nup98-96/p38b/ssh/Svil	10
BP	GO:0008064	regulation of actin polymerization or depolymerization	10/533	61/12531	0.000227029549314459	0.00473819077921103	0.00369531527636596	Arpc5/chinmo/dco/Kank/Lam/LamC/Nup98-96/p38b/ssh/Svil	10
BP	GO:0030832	regulation of actin filament length	10/533	62/12531	0.000260572636060923	0.00519761700602939	0.00405362181855372	Arpc5/chinmo/dco/Kank/Lam/LamC/Nup98-96/p38b/ssh/Svil	10
BP	GO:0055001	muscle cell development	10/533	63/12531	0.00029816587375825	0.00561379078105573	0.004378195770963	ball/bt/C3G/mask/Mical/Mlc2/rhea/sls/Smn/up	10
BP	GO:0030041	actin filament polymerization	10/533	65/12531	0.000387028569500878	0.00693258854921889	0.0054067262304187	Arpc5/chinmo/dco/Kank/Lam/LamC/Nup98-96/p38b/ssh/Svil	10
BP	GO:0019094	pole plasm mRNA localization	10/533	67/12531	0.000496904747366216	0.00811611087364819	0.00632975536309367	btz/didum/egl/enc/exu/fs(1)K10/Ge-1/Hsp83/lost/mael	10
BP	GO:0007316	pole plasm RNA localization	10/533	68/12531	0.000560855634134453	0.00877894860652123	0.00684670255120276	btz/didum/egl/enc/exu/fs(1)K10/Ge-1/Hsp83/lost/mael	10
BP	GO:0050769	positive regulation of neurogenesis	10/533	68/12531	0.000560855634134453	0.00877894860652123	0.00684670255120276	bun/Cka/Dap160/DCTN1-p150/Fmr1/Hsp83/lva/pros/shot/yki	10
BP	GO:0051225	spindle assembly	10/533	75/12531	0.00122606772569477	0.0152682688050609	0.0119077237680155	DCTN1-p150/fest/Incenp/Klp10A/Klp61F/Lam/larp/mop/RacGAP84C/Synd	10
BP	GO:0035330	regulation of hippo signaling	10/533	77/12531	0.0015042164704493	0.017298489410167	0.0134910929411941	Cka/dco/Hipk/hppy/lig/msn/p38b/Patronin/Pez/Slmap	10
BP	GO:0010639	negative regulation of organelle organization	10/533	78/12531	0.00166135254443845	0.0184258895202225	0.0143703523554717	beta-Spec/Cep97/Efa6/Kank/mask/Patronin/shot/ssh/Svil/tacc	10
BP	GO:0010720	positive regulation of cell development	10/533	87/12531	0.00376039455437984	0.0323728267479377	0.0252475695460963	bun/Cka/Dap160/DCTN1-p150/Fmr1/Hsp83/lva/pros/shot/yki	10
MF	GO:0051015	actin filament binding	10/507	78/12309	0.00130606763306699	0.0228561835786724	0.0199920001728237	Akap200/Arpc5/beta-Spec/didum/jbug/Msp300/rhea/Spn/Svil/Unc-115a	10
BP	GO:0007029	endoplasmic reticulum organization	9/533	37/12531	1.8224588460136e-05	0.000855796299773885	0.000667435586149716	fan/Lnpk/Msp300/msps/ReepA/ReepB/Sec20/tral/Vap33	9
BP	GO:0051261	protein depolymerization	9/533	40/12531	3.5743697601446e-05	0.00124411881649428	0.00097028834051532	beta-Spec/EndoA/futsch/Klp10A/Mical/Patronin/shot/Svil/tacc	9
BP	GO:0099172	presynapse organization	9/533	44/12531	7.96266574711349e-05	0.00211151159929339	0.00164676802448044	Fmr1/p38b/Smn/Spn/Syn/TBPH/Ten-m/Thor/Vap33	9
BP	GO:0051495	positive regulation of cytoskeleton organization	9/533	47/12531	0.000136615372929982	0.00324137947983346	0.0025279520531088	chinmo/dco/Gorab/Jupiter/Lam/msps/Nup98-96/p38b/Rok	9
BP	GO:0050770	regulation of axonogenesis	9/533	49/12531	0.000190965734333731	0.00409939776369744	0.00319712056478528	DCTN1-p150/Fmr1/HUWE1/Pak/pros/RhoGEF2/Rok/shot/ssh	9
BP	GO:0051028	mRNA transport	9/533	49/12531	0.000190965734333731	0.00409939776369744	0.00319712056478528	CG8149/DCTN1-p150/egl/Fmr1/Gle1/Nup133/Nup93-1/Sem1/tho2	9
BP	GO:0030010	establishment of cell polarity	9/533	58/12531	0.000704815720388214	0.0103833636193139	0.00809798591708508	CG6664/DCTN1-p150/Khc-73/Klp10A/msps/Pi4KIIIalpha/scrib/sktl/yrt	9
BP	GO:0034504	protein localization to nucleus	9/533	66/12531	0.00181372323475939	0.0190145682378961	0.0148294629231245	Gp210/Lam/LamC/Nup133/Nup214/Nup93-1/Nup98-96/pros/S6kII	9
BP	GO:0007612	learning	9/533	70/12531	0.0027431758423497	0.0256338957258065	0.0199918768328104	chico/Ent2/Fmr1/futsch/S6kII/Sap47/simj/sra/Syn	9
BP	GO:0030865	cortical cytoskeleton organization	9/533	73/12531	0.0036604053205422	0.0319788898934191	0.024940338169341	fwd/Lam/Patronin/Pi3K68D/RhoGEF2/Rok/scra/shot/sktl	9
BP	GO:0008285	negative regulation of cell population proliferation	9/533	74/12531	0.00401442091830948	0.0336375641259092	0.0262339383039594	brm/Fmr1/Hsp83/key/Lam/mor/Pez/pros/scrib	9
BP	GO:0009950	dorsal/ventral axis specification	9/533	74/12531	0.00401442091830948	0.0336375641259092	0.0262339383039594	dl/egl/enc/Fmr1/lig/mael/Shc/sktl/wek	9
CC	GO:0030018	Z disc	9/520	47/12370	0.000124879191755704	0.00181824103196305	0.00139864694766388	ball/bt/mask/mib2/Msp300/rhea/sls/Smn/zormin	9
CC	GO:0031674	I band	9/520	48/12370	0.000148058325094322	0.00199604556793827	0.00153541966764482	ball/bt/mask/mib2/Msp300/rhea/sls/Smn/zormin	9
CC	GO:0005930	axoneme	9/520	62/12370	0.00106308983471681	0.00899917906597488	0.00692244543536529	CG12395/CG14838/CG15824/CG16719/CG6652/Dhc16F/dtr/kl-3/TTLL3B	9
CC	GO:0097014	ciliary plasm	9/520	63/12370	0.00119507186549709	0.00988650361456687	0.00760500278043606	CG12395/CG14838/CG15824/CG16719/CG6652/Dhc16F/dtr/kl-3/TTLL3B	9
CC	GO:0043679	axon terminus	9/520	79/12370	0.00575241781059102	0.0387755570936135	0.0298273516104719	Ank2/DCTN1-p150/dl/EndoA/Mical/orb2/Syn/Synd/Synj	9
CC	GO:0044306	neuron projection terminus	9/520	80/12370	0.00624741905393644	0.0392079402695321	0.0301599540534863	Ank2/DCTN1-p150/dl/EndoA/Mical/orb2/Syn/Synd/Synj	9
MF	GO:0003727	single-stranded RNA binding	9/507	41/12309	3.42500527847577e-05	0.00110654016689217	0.000967875985577363	CG11726/eIF4B/eIF4H1/eIF4H2/exu/Nab2/Pep/ssx/Zn72D	9
BP	GO:0072089	stem cell proliferation	8/533	21/12531	1.26668395283613e-06	0.00012413502737794	9.68129153883905e-05	brm/Fmr1/key/mtd/Pez/scrib/Smn/yki	8
BP	GO:0031110	regulation of microtubule polymerization or depolymerization	8/533	34/12531	6.92753975107589e-05	0.00192773760480556	0.00150344267502232	beta-Spec/Efa6/futsch/Jupiter/msps/Patronin/shot/tacc	8
BP	GO:0045214	sarcomere organization	8/533	37/12531	0.000131635347541414	0.0031886500559574	0.00248682837222662	ball/bt/C3G/mask/Mical/rhea/sls/up	8
BP	GO:0072553	terminal button organization	8/533	37/12531	0.000131635347541414	0.0031886500559574	0.00248682837222662	Fmr1/p38b/Smn/Syn/TBPH/Ten-m/Thor/Vap33	8
BP	GO:1902904	negative regulation of supramolecular fiber organization	8/533	38/12531	0.00016060740613901	0.00369397034119722	0.00288092769336355	beta-Spec/Efa6/Kank/Patronin/shot/ssh/Svil/tacc	8
BP	GO:0051494	negative regulation of cytoskeleton organization	8/533	39/12531	0.000194629112997428	0.00413862283675663	0.00322771220164553	beta-Spec/Efa6/Kank/Patronin/shot/ssh/Svil/tacc	8
BP	GO:1902905	positive regulation of supramolecular fiber organization	8/533	44/12531	0.000465089864210456	0.00765191645204648	0.00596773010550489	chinmo/dco/Jupiter/Lam/msps/Nup98-96/p38b/Rok	8
BP	GO:0000281	mitotic cytokinesis	8/533	50/12531	0.0011265782147946	0.0145029239028783	0.0113108312323387	Incenp/Mink/Rab35/RacGAP84C/Rok/scra/sip2/Synd	8
BP	GO:1902692	regulation of neuroblast proliferation	8/533	50/12531	0.0011265782147946	0.0145029239028783	0.0113108312323387	brm/bun/Cka/Dap160/Fmr1/Hsp83/mor/pros	8
BP	GO:0008306	associative learning	8/533	58/12531	0.0029889206267218	0.0271654318251247	0.0211863219296494	chico/Ent2/Fmr1/futsch/S6kII/Sap47/sra/Syn	8
BP	GO:2000177	regulation of neural precursor cell proliferation	8/533	60/12531	0.00370515033433391	0.0322448218285276	0.025147738501677	brm/bun/Cka/Dap160/Fmr1/Hsp83/mor/pros	8
BP	GO:0031647	regulation of protein stability	8/533	61/12531	0.00410965933609735	0.0340557799395714	0.0265601048424248	Bap170/Cnx99A/DnaJ-1/Fbl6/Hipk/Hsp83/orb2/Usp47	8
BP	GO:0016482	cytosolic transport	8/533	63/12531	0.00502000753527987	0.0401244573919178	0.0312930667559439	CG15099/DCTN1-p150/FAM21/GCC185/mop/Msp300/Snx16/wash	8
BP	GO:0045451	pole plasm oskar mRNA localization	8/533	63/12531	0.00502000753527987	0.0401244573919178	0.0312930667559439	btz/didum/egl/enc/exu/Ge-1/lost/mael	8
BP	GO:0006367	transcription initiation at RNA polymerase II promoter	8/533	65/12531	0.00607713685692975	0.0460466741890521	0.0359118039955714	caz/ear/Nup98-96/SF2/Taf5/Taf7/TfIIFalpha/Trf2	8
CC	GO:0000932	P-body	8/520	38/12370	0.000148021282805661	0.00199604556793827	0.00153541966764482	4E-T/exu/Ge-1/gw/lig/Not3/pcm/tral	8
CC	GO:0031514	motile cilium	8/520	47/12370	0.000682762902950621	0.00671691072091963	0.0051668544007074	CG14838/Dhc16F/Dhc98D/kl-3/lobo/Mst77F/Pkd2/Rsbp15	8
CC	GO:0005643	nuclear pore	8/520	48/12370	0.000789703818521879	0.00714129346198648	0.00549330266306652	Elys/Gle1/Gp210/Nup133/Nup214/Nup93-1/Nup98-96/RanBP3	8
CC	GO:0005795	Golgi stack	8/520	66/12370	0.00621930776637093	0.0392079402695321	0.0301599540534863	garz/GCC185/Golgin245/Gorab/lva/p115/senju/Tango1	8
CC	GO:0043195	terminal bouton	8/520	70/12370	0.00883879352793349	0.0480197140920566	0.0369382416092743	Ank2/DCTN1-p150/dl/EndoA/Mical/Syn/Synd/Synj	8
MF	GO:0005200	structural constituent of cytoskeleton	8/507	31/12309	2.67330391471277e-05	0.000940628009990902	0.000822754825781516	Arpc5/beta-Spec/betaTub85D/CG32820/Jupiter/Lam/LamC/rhea	8
MF	GO:0003774	cytoskeletal motor activity	8/507	47/12309	0.000596926701323077	0.0131952218187207	0.0115416852499587	Dhc16F/Dhc98D/didum/Khc-73/kl-3/Klp10A/Klp59D/Klp61F	8
BP	GO:0032273	positive regulation of protein polymerization	7/533	26/12531	7.86070579372624e-05	0.00211146671386459	0.00164673301833179	chinmo/dco/Jupiter/Lam/msps/Nup98-96/p38b	7
BP	GO:0031334	positive regulation of protein-containing complex assembly	7/533	29/12531	0.000166916771301341	0.00378955861841614	0.00295547699656982	chinmo/dco/Jupiter/Lam/msps/Nup98-96/p38b	7
BP	GO:0031122	cytoplasmic microtubule organization	7/533	32/12531	0.000322209353689805	0.00596611121058897	0.00465297049534562	CG13032/DCTN1-p150/msps/Patronin/shot/Ten-m/Vap33	7
BP	GO:0007277	pole cell development	7/533	33/12531	0.000394149859201298	0.00699538411527344	0.005455700496197	Fmr1/lost/MCPH1/RhoGEF2/scra/tacc/tud	7
BP	GO:0043244	regulation of protein-containing complex disassembly	7/533	38/12531	0.000968655284051968	0.0131013353168849	0.0102177322090308	beta-Spec/futsch/Gle1/Patronin/shot/Svil/tacc	7
BP	GO:0050821	protein stabilization	7/533	41/12531	0.00154565819384948	0.0176848404514555	0.0137924081417506	Bap170/Cnx99A/DnaJ-1/Hipk/Hsp83/orb2/Usp47	7
BP	GO:0051302	regulation of cell division	7/533	42/12531	0.00178803873130226	0.019010562737525	0.0148263390331419	chinmo/Cp110/dco/Gorab/Incenp/Lam/scra	7
BP	GO:0045887	positive regulation of synaptic assembly at neuromuscular junction	7/533	43/12531	0.00205890627589928	0.0210944306630772	0.0164515477547933	Ank2/caz/Pak/simj/Smn/Snx16/Synd	7
BP	GO:0046532	regulation of photoreceptor cell differentiation	7/533	45/12531	0.00269487514791186	0.0253093690974722	0.0197387784956702	BRWD3/cdi/mask/mop/pros/S6kII/Usp47	7
BP	GO:1904398	positive regulation of neuromuscular junction development	7/533	45/12531	0.00269487514791186	0.0253093690974722	0.0197387784956702	Ank2/caz/Pak/simj/Smn/Snx16/Synd	7
BP	GO:0051965	positive regulation of synapse assembly	7/533	47/12531	0.00347167390675206	0.0305670038508561	0.0238392081590294	Ank2/caz/Pak/simj/Smn/Snx16/Synd	7
BP	GO:1901890	positive regulation of cell junction assembly	7/533	48/12531	0.00391876063148821	0.0332063400878738	0.0258976266505157	Ank2/caz/Pak/simj/Smn/Snx16/Synd	7
CC	GO:1990752	microtubule end	7/520	18/12370	4.7328349806378e-06	0.000143562661079347	0.000110432816214882	DCTN1-p150/Kank/Khc-73/msps/Patronin/shot/sip2	7
CC	GO:0030496	midbody	7/520	30/12370	0.000195064107096413	0.00244839086148601	0.00188337758575847	DCTN1-p150/Incenp/Map205/Patronin/RacGAP84C/sip2/Synd	7
CC	GO:0036126	sperm flagellum	7/520	31/12370	0.000242930395173326	0.00267959587403305	0.00206122759541004	CG14838/Dhc16F/Dhc98D/kl-3/Mst77F/Pkd2/Rsbp15	7
CC	GO:0097729	9+2 motile cilium	7/520	31/12370	0.000242930395173326	0.00267959587403305	0.00206122759541004	CG14838/Dhc16F/Dhc98D/kl-3/Mst77F/Pkd2/Rsbp15	7
CC	GO:0005876	spindle microtubule	7/520	36/12370	0.000642817594643354	0.00649960012361613	0.00499969240278164	DCTN1-p150/galla-1/Khc-73/Klp10A/Klp61F/shot/tacc	7
CC	GO:0031985	Golgi cisterna	7/520	39/12370	0.00106215369141734	0.00899917906597488	0.00692244543536529	garz/GCC185/Golgin245/Gorab/lva/senju/Tango1	7
CC	GO:0072686	mitotic spindle	7/520	43/12370	0.00192507919609481	0.0155717517195225	0.0119782705534788	Incenp/Klp10A/Klp61F/Mink/Patronin/RacGAP84C/sip2	7
MF	GO:0003777	microtubule motor activity	7/507	35/12309	0.000475135846690847	0.0111150364676551	0.00972217475491637	Dhc16F/Dhc98D/Khc-73/kl-3/Klp10A/Klp59D/Klp61F	7
BP	GO:0072091	regulation of stem cell proliferation	6/533	13/12531	7.65246542420151e-06	0.000453912028056584	0.000354006018238685	brm/Fmr1/key/mtd/Pez/yki	6
BP	GO:0007019	microtubule depolymerization	6/533	21/12531	0.000180794900230028	0.00403476935760875	0.00314671686695307	beta-Spec/futsch/Klp10A/Patronin/shot/tacc	6
BP	GO:0002052	positive regulation of neuroblast proliferation	6/533	26/12531	0.000639912274827258	0.00974569099635568	0.00760066499972633	bun/Cka/Dap160/Fmr1/Hsp83/pros	6
BP	GO:0031333	negative regulation of protein-containing complex assembly	6/533	26/12531	0.000639912274827258	0.00974569099635568	0.00760066499972633	4E-T/Efa6/Kank/ssh/Svil/Thor	6
BP	GO:2000179	positive regulation of neural precursor cell proliferation	6/533	27/12531	0.000793526575116475	0.0113924133777869	0.0088849438849783	bun/Cka/Dap160/Fmr1/Hsp83/pros	6
BP	GO:1901879	regulation of protein depolymerization	6/533	28/12531	0.000974107475821802	0.0131013353168849	0.0102177322090308	beta-Spec/futsch/Patronin/shot/Svil/tacc	6
BP	GO:0007009	plasma membrane organization	6/533	29/12531	0.00118467896395758	0.0150014965435976	0.0116996680651044	beta-Spec/EndoA/kst/Nost/Pi4KIIIalpha/scra	6
BP	GO:1902115	regulation of organelle assembly	6/533	31/12531	0.00170852303004725	0.0184258895202225	0.0143703523554717	Cep97/Gorab/Klp59D/Lam/pcm/Synj	6
BP	GO:0035149	lumen formation, open tracheal system	6/533	33/12531	0.00239161750664374	0.0232374814655791	0.0181229132057708	DCTN1-p150/garz/Rab35/rhea/shot/Smn	6
BP	GO:0051293	establishment of spindle localization	6/533	35/12531	0.00326199438693913	0.0291767275720667	0.0227549316047968	CG6664/DCTN1-p150/Khc-73/Klp10A/Mink/msps	6
BP	GO:0051653	spindle localization	6/533	35/12531	0.00326199438693913	0.0291767275720667	0.0227549316047968	CG6664/DCTN1-p150/Khc-73/Klp10A/Mink/msps	6
BP	GO:0035332	positive regulation of hippo signaling	6/533	36/12531	0.00377647121995945	0.0323728267479377	0.0252475695460963	dco/Hipk/hppy/lig/msn/Pez	6
BP	GO:0008345	larval locomotory behavior	6/533	37/12531	0.0043487293220471	0.0357738536200517	0.027900030610137	caz/drpr/Fmr1/sbb/Smn/TBPH	6
BP	GO:0006406	mRNA export from nucleus	6/533	39/12531	0.00568149678511683	0.0444656033112963	0.0346787267220216	CG8149/Gle1/Nup133/Nup93-1/Sem1/tho2	6
BP	GO:0007310	oocyte dorsal/ventral axis specification	6/533	39/12531	0.00568149678511683	0.0444656033112963	0.0346787267220216	egl/enc/Fmr1/mael/sktl/wek	6
CC	GO:0005818	aster	6/520	11/12370	2.06881823997469e-06	6.84590763046169e-05	5.26608279266284e-05	DCTN1-p150/Khc-73/Klp10A/Klp61F/shot/tacc	6
CC	GO:0035371	microtubule plus-end	6/520	17/12370	4.46305820329808e-05	0.000738433266363864	0.000568025589510665	DCTN1-p150/Kank/Khc-73/msps/shot/sip2	6
CC	GO:0120111	neuron projection cytoplasm	6/520	18/12370	6.45794555591525e-05	0.00102204007928398	0.000786184676372292	btz/DCTN1-p150/Fmr1/pcm/tral/Upf1	6
[truncated: 56 more rows]

## Sheet: Figure5c
	Relative abundance
		Wild-type			dTSSK2-/-
	Gudu-S9	1	1	1	16.8805	8.80556	5.98802

[truncated: 2 more sheets: Supplement figure 6a, Supplement figure 6c]
